# Supplementary material for: Zirconium tetraazamacrocycle complexes display extraordinary stability and provide a new strategy for zirconium-89-based radiopharmaceutical development
Source: Chem Sci. 2016 Dec 13;8(3):2309–14. doi: 10.1039/c6sc04128k (PMC5363373; doi:10.1039/c6sc04128k)
Supplement: Supplementary file 2 [file SC-008-C6SC04128K-s002.cif]

# Electronic Supplementary Material (ESI) for Chemical Science.
# This journal is © The Royal Society of Chemistry 2016

####################################################################### 
# 
# This file contains crystal structure data downloaded from the 
# Cambridge Structural Database (CSD) hosted by the Cambridge 
# Crystallographic Data Centre (CCDC).
# 
# Full information about CCDC data access policies and citation 
# guidelines are available at http://www.ccdc.cam.ac.uk/access/V1 
# 
# Audit and citation data items may have been added by the CCDC. 
# Please retain this information to preserve the provenance of 
# this file and to allow appropriate attribution of the data. 
# 
#######################################################################

data_a31w
_database_code_depnum_ccdc_archive 'CCDC 1501174'
_audit_update_record             
;
2016-08-26 deposited with the CCDC.
2016-12-13 downloaded from the CCDC.
;

_audit_creation_method           SHELXL-2014/7
_shelx_SHELXL_version_number     2014/7


_chemical_name_systematic        ?
_chemical_name_common            ?
_chemical_melting_point          ?
_chemical_formula_moiety         ?
_chemical_formula_sum            'C16 H32.72 N4 O12.36 Zr'
_chemical_formula_weight         570.16

loop_
_atom_type_symbol
_atom_type_description
_atom_type_scat_dispersion_real
_atom_type_scat_dispersion_imag
_atom_type_scat_source
C C 0.0033 0.0016 'International Tables Vol C Tables 4.2.6.8 and 6.1.1.4'
H H 0.0000 0.0000 'International Tables Vol C Tables 4.2.6.8 and 6.1.1.4'
N N 0.0061 0.0033 'International Tables Vol C Tables 4.2.6.8 and 6.1.1.4'
O O 0.0106 0.0060 'International Tables Vol C Tables 4.2.6.8 and 6.1.1.4'
Zr Zr -2.9673 0.5597 'International Tables Vol C Tables 4.2.6.8 and 6.1.1.4'

_space_group_crystal_system      tetragonal
_space_group_IT_number           103
_space_group_name_H-M_alt        'P 4 c c'
_space_group_name_Hall           'P 4 -2c'

_shelx_space_group_comment       
;
The symmetry employed for this shelxl refinement is uniquely defined
by the following loop, which should always be used as a source of
symmetry information in preference to the above space-group names.
They are only intended as comments.
;

loop_
_space_group_symop_operation_xyz
'x, y, z'
'-x, -y, z'
'-y, x, z'
'y, -x, z'
'x, -y, z+1/2'
'-x, y, z+1/2'
'-y, -x, z+1/2'
'y, x, z+1/2'

_cell_length_a                   13.0201(18)
_cell_length_b                   13.0201(18)
_cell_length_c                   13.1802(19)
_cell_angle_alpha                90
_cell_angle_beta                 90
_cell_angle_gamma                90
_cell_volume                     2234.3(7)
_cell_formula_units_Z            4
_cell_measurement_temperature    173(2)
_cell_measurement_reflns_used    9915
_cell_measurement_theta_min      3.46
_cell_measurement_theta_max      30.04

_exptl_crystal_description       needle
_exptl_crystal_colour            colourless
_exptl_crystal_density_meas      ?
_exptl_crystal_density_method    ?
_exptl_crystal_density_diffrn    1.695
_exptl_crystal_F_000             1182
_exptl_transmission_factor_min   0.693
_exptl_transmission_factor_max   0.746
_exptl_crystal_size_max          0.420
_exptl_crystal_size_mid          0.080
_exptl_crystal_size_min          0.070
_exptl_absorpt_coefficient_mu    0.565
_shelx_estimated_absorpt_T_min   0.797
_shelx_estimated_absorpt_T_max   0.962
_exptl_absorpt_correction_type   multi-scan
_exptl_absorpt_correction_T_min  0.693
_exptl_absorpt_correction_T_max  0.746
_exptl_absorpt_process_details   
;
 Data were corrected for scaling and absorption effects using the
 multi-scan technique (SADABS). The ratio of minimum
 to maximum apparent transmission was 0.929. The
 calculated minimum and maximum transmission
 coefficients (based on crystal size) are 0.797 and 0.962.
;
_diffrn_ambient_temperature      173(2)
_diffrn_radiation_wavelength     0.71073
_diffrn_radiation_type           MoK\a
_diffrn_radiation_source         'sealed tube'
_diffrn_radiation_monochromator  graphite
_diffrn_measurement_device_type  'Bruker APEX CCD'
_diffrn_reflns_reduction_process narrow-frame
_diffrn_measurement_method       '\f and \w scans'
_diffrn_detector_area_resol_mean ?
_diffrn_reflns_number            39474
_diffrn_reflns_av_unetI/netI     0.0151
_diffrn_reflns_av_R_equivalents  0.0318
_diffrn_reflns_limit_h_min       -18
_diffrn_reflns_limit_h_max       18
_diffrn_reflns_limit_k_min       -18
_diffrn_reflns_limit_k_max       18
_diffrn_reflns_limit_l_min       -18
_diffrn_reflns_limit_l_max       18
_diffrn_reflns_theta_min         3.465
_diffrn_reflns_theta_max         30.058
_diffrn_reflns_theta_full        25.242
_diffrn_measured_fraction_theta_max 0.997
_diffrn_measured_fraction_theta_full 0.995
_diffrn_reflns_Laue_measured_fraction_max 0.997
_diffrn_reflns_Laue_measured_fraction_full 0.995
_diffrn_reflns_point_group_measured_fraction_max 0.998
_diffrn_reflns_point_group_measured_fraction_full 0.997
_reflns_number_total             3278
_reflns_number_gt                2866
_reflns_threshold_expression     'I > 2\s(I)'
_reflns_Friedel_coverage         0.916
_reflns_Friedel_fraction_max     0.998
_reflns_Friedel_fraction_full    0.998

_reflns_special_details          
;
 Reflections were merged by SHELXL according to the crystal
 class for the calculation of statistics and refinement.
 
 _reflns_Friedel_fraction is defined as the number of unique
 Friedel pairs measured divided by the number that would be
 possible theoretically, ignoring centric projections and
 systematic absences.
;

_computing_data_collection       'Bruker SMART'
_computing_cell_refinement       'Bruker APEX2 v2014.11-0'
_computing_data_reduction        'Bruker APEX2 v2014.11-0'
_computing_structure_solution    'SHELXL-2014 (Sheldrick, 2014)'
_computing_structure_refinement  'SHELXL-2014 (Sheldrick, 2014)'
_computing_molecular_graphics    'Bruker APEX2 v2014.11-0'
_computing_publication_material  'Bruker APEX2 v2014.11-0'
_computing.bruker_data_scaling   'SADABS V2012/1 (Bruker AXS)'

_refine_special_details          
;The contents of the asymmetric unit for the refined model,
 Zr0.5O4N2C8H12 - 2.18 H2O, included 1 ordered (site occupancy 0.25)
 and 1 disordered (site occupancies: 0.17/0.08) Zr center.  For the
 disordered Zr site, the 2 partial-occupancy O8N4C16H24 ligands, DOTA,
 are rotated about the c axis by \\sim 45\% with respect to each other.
 The final model includes 6 partial occupancy water molecules for which
 2 oxygens were refined anisotropically and 4 oxygens were refined
 isotropically; only 3 water hydrogens were included in structural model
 (only 2 of which appear to make reasonable hydrogen-bonded contacts)., asymmetric unit contains 1 ordered and 1 disordered Zr center
;
_refine_ls_structure_factor_coef Fsqd
_refine_ls_matrix_type           full
_refine_ls_weighting_scheme      calc
_refine_ls_weighting_details     
'w=1/[\s^2^(Fo^2^)+(0.0493P)^2^+3.3847P] where P=(Fo^2^+2Fc^2^)/3'
_atom_sites_solution_primary     direct
_atom_sites_solution_secondary   difmap
_atom_sites_solution_hydrogens   mixed
_refine_ls_hydrogen_treatment    mixed
_refine_ls_extinction_method     none
_refine_ls_extinction_coef       .
_refine_ls_abs_structure_details 
;
 Flack x determined using 1231 quotients [(I+)-(I-)]/[(I+)+(I-)]
 (Parsons, Flack and Wagner, Acta Cryst. B69 (2013) 249-259).
;
_refine_ls_abs_structure_Flack   -0.032(14)
_chemical_absolute_configuration ?
_refine_ls_number_reflns         3278
_refine_ls_number_parameters     240
_refine_ls_number_restraints     5
_refine_ls_R_factor_all          0.0500
_refine_ls_R_factor_gt           0.0432
_refine_ls_wR_factor_ref         0.1119
_refine_ls_wR_factor_gt          0.1061
_refine_ls_goodness_of_fit_ref   1.067
_refine_ls_restrained_S_all      1.067
_refine_ls_shift/su_max          0.000
_refine_ls_shift/su_mean         0.000

loop_
_atom_site_label
_atom_site_type_symbol
_atom_site_fract_x
_atom_site_fract_y
_atom_site_fract_z
_atom_site_U_iso_or_equiv
_atom_site_adp_type
_atom_site_occupancy
_atom_site_site_symmetry_order
_atom_site_calc_flag
_atom_site_refinement_flags_posn
_atom_site_refinement_flags_adp
_atom_site_refinement_flags_occupancy
_atom_site_disorder_assembly
_atom_site_disorder_group
Zr1 Zr 0.0000 0.0000 0.64073(11) 0.01366(17) Uani 1 4 d S T P . .
O1 O 0.0273(3) 0.1420(2) 0.7169(3) 0.0289(7) Uani 1 1 d . . . . .
O2 O 0.1290(3) 0.2733(3) 0.7516(3) 0.0374(8) Uani 1 1 d . . . . .
N1 N 0.1234(3) 0.0951(3) 0.5413(3) 0.0263(8) Uani 1 1 d . . . . .
C1 C 0.0725(3) 0.1523(4) 0.4566(3) 0.0256(8) Uani 1 1 d . . . . .
H1A H 0.0554 0.1041 0.4010 0.031 Uiso 1 1 calc R U . . .
H1B H 0.1199 0.2050 0.4295 0.031 Uiso 1 1 calc R U . . .
C2 C 0.2028(4) 0.0237(4) 0.4948(4) 0.0320(10) Uani 1 1 d . . . . .
H2A H 0.2378 0.0590 0.4380 0.038 Uiso 1 1 calc R U . . .
H2B H 0.2551 0.0058 0.5464 0.038 Uiso 1 1 calc R U . . .
C3 C 0.1757(4) 0.1679(4) 0.6113(3) 0.0294(10) Uani 1 1 d . . . . .
H3A H 0.1963 0.2301 0.5731 0.035 Uiso 1 1 calc R U . . .
H3B H 0.2387 0.1354 0.6384 0.035 Uiso 1 1 calc R U . . .
C4 C 0.1061(4) 0.1992(3) 0.6996(3) 0.0249(8) Uani 1 1 d . . . . .
Zr2 Zr 0.5000 0.5000 0.40214(15) 0.0196(6) Uani 0.68 4 d S T P A 1
O3 O 0.3572(4) 0.4804(4) 0.4811(4) 0.0317(12) Uani 0.68 1 d . . P A 1
O4 O 0.2211(5) 0.3841(5) 0.5157(5) 0.0450(15) Uani 0.68 1 d . . P A 1
N2 N 0.3985(5) 0.3809(5) 0.3051(5) 0.0283(13) Uani 0.68 1 d . . P A 1
C5 C 0.3441(6) 0.4358(8) 0.2217(6) 0.0323(16) Uani 0.68 1 d . . P A 1
H5A H 0.3931 0.4508 0.1662 0.039 Uiso 0.68 1 calc R U P A 1
H5B H 0.2890 0.3914 0.1942 0.039 Uiso 0.68 1 calc R U P A 1
C6 C 0.4667(7) 0.2989(6) 0.2596(6) 0.0321(15) Uani 0.68 1 d . . P A 1
H6A H 0.4822 0.2463 0.3117 0.039 Uiso 0.68 1 calc R U P A 1
H6B H 0.4303 0.2648 0.2030 0.039 Uiso 0.68 1 calc R U P A 1
C7 C 0.3232(5) 0.3326(5) 0.3747(7) 0.035(2) Uani 0.68 1 d . . P A 1
H7A H 0.3519 0.2674 0.4008 0.042 Uiso 0.68 1 calc R U P A 1
H7B H 0.2597 0.3164 0.3366 0.042 Uiso 0.68 1 calc R U P A 1
C8 C 0.2964(6) 0.4034(6) 0.4648(5) 0.0323(15) Uani 0.68 1 d . . P A 1
Zr2' Zr 0.5000 0.5000 0.3626(3) 0.0126(8) Uani 0.32 4 d S T P B 2
O3' O 0.4128(8) 0.3849(8) 0.4402(7) 0.025(2) Uani 0.32 1 d . . P B 2
O4' O 0.3906(10) 0.2214(8) 0.4844(7) 0.034(3) Uani 0.32 1 d . . P B 2
N2' N 0.5099(9) 0.3431(10) 0.2616(8) 0.020(2) Uani 0.32 1 d . . P B 2
C5' C 0.6152(11) 0.3306(10) 0.2184(11) 0.019(2) Uani 0.32 1 d . . P B 2
H5'A H 0.6622 0.3032 0.2709 0.023 Uiso 0.32 1 calc R U P B 2
H5'B H 0.6135 0.2814 0.1611 0.023 Uiso 0.32 1 calc R U P B 2
C6' C 0.4309(9) 0.3476(8) 0.1829(8) 0.015(2) Uani 0.32 1 d . . P B 2
H6'A H 0.4220 0.2781 0.1539 0.018 Uiso 0.32 1 calc R U P B 2
H6'B H 0.4552 0.3932 0.1278 0.018 Uiso 0.32 1 calc R U P B 2
C7' C 0.4885(10) 0.2560(10) 0.3326(10) 0.023(2) Uani 0.32 1 d . . P B 2
H7'A H 0.5545 0.2273 0.3567 0.027 Uiso 0.32 1 calc R U P B 2
H7'B H 0.4519 0.2011 0.2953 0.027 Uiso 0.32 1 calc R U P B 2
C8' C 0.4209(11) 0.2895(10) 0.4287(9) 0.022(2) Uani 0.32 1 d . . P B 2
O5 O 0.1122(9) 0.5580(8) 0.5822(11) 0.100(4) Uani 0.68 1 d D . P C 1
H51 H 0.101(11) 0.565(12) 0.495(3) 0.120 Uiso 0.68 1 d D U P D 1
H52 H 0.052(8) 0.591(10) 0.636(7) 0.120 Uiso 0.68 1 d D U P E 1
O6 O 0.0630(6) 0.6214(7) 0.7872(7) 0.101(3) Uani 0.9 1 d D . P F 1
H61 H -0.024(3) 0.622(9) 0.798(10) 0.121 Uiso 0.9 1 d D U P G 1
O5' O 0.0000 0.5000 0.640(8) 0.076(14) Uiso 0.14 2 d S . P H 2
O6' O -0.028(5) 0.571(5) 0.873(5) 0.076(16) Uiso 0.1 1 d . . P I 2
O7' O 0.093(2) 0.433(2) 0.5030(18) 0.080(7) Uiso 0.25 1 d . . P J 2
O7" O 0.025(3) 0.499(4) 0.436(2) 0.081(11) Uiso 0.18 1 d . . P K 3

loop_
_atom_site_aniso_label
_atom_site_aniso_U_11
_atom_site_aniso_U_22
_atom_site_aniso_U_33
_atom_site_aniso_U_23
_atom_site_aniso_U_13
_atom_site_aniso_U_12
Zr1 0.0163(2) 0.0163(2) 0.0083(3) 0.000 0.000 0.000
O1 0.0373(18) 0.0255(16) 0.0238(15) -0.0013(12) -0.0025(13) -0.0056(13)
O2 0.050(2) 0.0299(17) 0.0324(17) -0.0107(14) 0.0021(16) -0.0112(15)
N1 0.0313(19) 0.0250(17) 0.0228(17) 0.0012(14) -0.0013(14) -0.0036(15)
C1 0.030(2) 0.031(2) 0.0159(15) 0.0076(15) 0.0041(15) 0.0002(17)
C2 0.027(2) 0.042(3) 0.027(2) -0.0005(19) 0.0033(17) 0.000(2)
C3 0.032(2) 0.031(2) 0.0243(18) -0.0027(15) 0.0034(15) -0.010(2)
C4 0.032(2) 0.0249(19) 0.0175(16) -0.0003(14) -0.0005(15) -0.0050(17)
Zr2 0.0176(5) 0.0176(5) 0.0235(16) 0.000 0.000 0.000
O3 0.027(2) 0.037(3) 0.031(3) -0.007(2) -0.002(2) -0.002(2)
O4 0.039(3) 0.050(3) 0.046(3) -0.003(3) 0.015(2) -0.009(3)
N2 0.024(3) 0.027(3) 0.033(3) -0.007(2) 0.007(2) -0.006(2)
C5 0.036(4) 0.037(4) 0.023(3) -0.007(4) -0.008(3) -0.004(4)
C6 0.040(4) 0.025(3) 0.032(4) -0.008(3) -0.002(3) -0.004(3)
C7 0.026(3) 0.023(3) 0.055(7) -0.006(3) 0.009(3) -0.006(2)
C8 0.034(4) 0.037(4) 0.026(3) 0.000(3) 0.004(3) 0.005(3)
Zr2' 0.0170(12) 0.0170(12) 0.0038(10) 0.000 0.000 0.000
O3' 0.035(5) 0.030(5) 0.010(4) 0.000(4) 0.006(4) -0.009(4)
O4' 0.063(7) 0.021(4) 0.020(4) 0.006(4) 0.019(5) -0.011(5)
N2' 0.009(5) 0.034(7) 0.016(5) 0.002(4) 0.003(4) -0.012(4)
C5' 0.019(6) 0.017(5) 0.023(6) -0.007(5) 0.008(6) 0.004(5)
C6' 0.022(5) 0.013(5) 0.009(4) -0.005(4) 0.000(4) 0.001(4)
C7' 0.022(6) 0.022(6) 0.024(5) 0.002(5) -0.003(4) -0.001(5)
C8' 0.032(7) 0.022(6) 0.013(4) 0.006(4) -0.005(5) -0.015(5)
O5 0.103(8) 0.073(6) 0.124(8) -0.035(6) -0.022(7) 0.037(6)
O6 0.091(6) 0.122(7) 0.091(5) 0.000(5) -0.027(4) 0.041(5)

_geom_special_details            
;
 All esds (except the esd in the dihedral angle between two l.s. planes)
 are estimated using the full covariance matrix.  The cell esds are taken
 into account individually in the estimation of esds in distances, angles
 and torsion angles; correlations between esds in cell parameters are only
 used when they are defined by crystal symmetry.  An approximate (isotropic)
 treatment of cell esds is used for estimating esds involving l.s. planes.
;

loop_
_geom_bond_atom_site_label_1
_geom_bond_atom_site_label_2
_geom_bond_distance
_geom_bond_site_symmetry_2
_geom_bond_publ_flag
Zr1 O1 2.133(3) . ?
Zr1 O1 2.133(3) 4 ?
Zr1 O1 2.133(3) 2 ?
Zr1 O1 2.133(3) 3 ?
Zr1 N1 2.415(4) 2 ?
Zr1 N1 2.415(4) 4 ?
Zr1 N1 2.415(4) . ?
Zr1 N1 2.415(4) 3 ?
O1 C4 1.287(5) . ?
O2 C4 1.221(5) . ?
N1 C3 1.488(6) . ?
N1 C1 1.496(5) . ?
N1 C2 1.519(6) . ?
C1 C2 1.503(7) 3 ?
C1 H1A 0.9900 . ?
C1 H1B 0.9900 . ?
C2 C1 1.503(7) 4 ?
C2 H2A 0.9900 . ?
C2 H2B 0.9900 . ?
C3 C4 1.531(6) . ?
C3 H3A 0.9900 . ?
C3 H3B 0.9900 . ?
Zr2 O3 2.146(5) 2_665 ?
Zr2 O3 2.146(5) 4_565 ?
Zr2 O3 2.146(5) 3_655 ?
Zr2 O3 2.146(5) . ?
Zr2 N2 2.406(6) . ?
Zr2 N2 2.406(6) 2_665 ?
Zr2 N2 2.406(6) 4_565 ?
Zr2 N2 2.406(6) 3_655 ?
O3 C8 1.295(9) . ?
O4 C8 1.215(9) . ?
N2 C7 1.482(9) . ?
N2 C5 1.490(10) . ?
N2 C6 1.512(9) . ?
C5 C6 1.486(12) 4_565 ?
C5 H5A 0.9900 . ?
C5 H5B 0.9900 . ?
C6 C5 1.486(12) 3_655 ?
C6 H6A 0.9900 . ?
C6 H6B 0.9900 . ?
C7 C8 1.543(11) . ?
C7 H7A 0.9900 . ?
C7 H7B 0.9900 . ?
Zr2' O3' 2.140(10) 2_665 ?
Zr2' O3' 2.140(10) 3_655 ?
Zr2' O3' 2.140(10) . ?
Zr2' O3' 2.140(10) 4_565 ?
Zr2' N2' 2.443(13) 4_565 ?
Zr2' N2' 2.443(13) . ?
Zr2' N2' 2.443(13) 3_655 ?
Zr2' N2' 2.443(13) 2_665 ?
O3' C8' 1.255(17) . ?
O4' C8' 1.217(14) . ?
N2' C6' 1.461(15) . ?
N2' C5' 1.493(17) . ?
N2' C7' 1.496(17) . ?
C5' C6' 1.469(17) 3_655 ?
C5' H5'A 0.9900 . ?
C5' H5'B 0.9900 . ?
C6' C5' 1.469(17) 4_565 ?
C6' H6'A 0.9900 . ?
C6' H6'B 0.9900 . ?
C7' C8' 1.603(19) . ?
C7' H7'A 0.9900 . ?
C7' H7'B 0.9900 . ?
O5 H51 1.16(3) . ?
O5 H52 1.14(3) . ?
O6 H61 1.14(3) . ?
O7" O7" 0.65(7) 2_565 ?

loop_
_geom_angle_atom_site_label_1
_geom_angle_atom_site_label_2
_geom_angle_atom_site_label_3
_geom_angle
_geom_angle_site_symmetry_1
_geom_angle_site_symmetry_3
_geom_angle_publ_flag
O1 Zr1 O1 77.22(8) . 4 ?
O1 Zr1 O1 123.88(18) . 2 ?
O1 Zr1 O1 77.22(8) 4 2 ?
O1 Zr1 O1 77.22(8) . 3 ?
O1 Zr1 O1 123.88(18) 4 3 ?
O1 Zr1 O1 77.22(8) 2 3 ?
O1 Zr1 N1 144.16(13) . 2 ?
O1 Zr1 N1 138.26(13) 4 2 ?
O1 Zr1 N1 72.53(13) 2 2 ?
O1 Zr1 N1 76.37(13) 3 2 ?
O1 Zr1 N1 138.26(13) . 4 ?
O1 Zr1 N1 72.53(13) 4 4 ?
O1 Zr1 N1 76.37(13) 2 4 ?
O1 Zr1 N1 144.16(13) 3 4 ?
N1 Zr1 N1 72.88(9) 2 4 ?
O1 Zr1 N1 72.53(13) . . ?
O1 Zr1 N1 76.37(13) 4 . ?
O1 Zr1 N1 144.16(13) 2 . ?
O1 Zr1 N1 138.26(13) 3 . ?
N1 Zr1 N1 114.28(18) 2 . ?
N1 Zr1 N1 72.88(9) 4 . ?
O1 Zr1 N1 76.37(13) . 3 ?
O1 Zr1 N1 144.16(13) 4 3 ?
O1 Zr1 N1 138.26(13) 2 3 ?
O1 Zr1 N1 72.53(13) 3 3 ?
N1 Zr1 N1 72.88(9) 2 3 ?
N1 Zr1 N1 114.28(18) 4 3 ?
N1 Zr1 N1 72.88(9) . 3 ?
C4 O1 Zr1 123.4(3) . . ?
C3 N1 C1 110.4(4) . . ?
C3 N1 C2 109.2(4) . . ?
C1 N1 C2 107.7(3) . . ?
C3 N1 Zr1 107.2(3) . . ?
C1 N1 Zr1 111.4(3) . . ?
C2 N1 Zr1 111.0(3) . . ?
N1 C1 C2 109.7(3) . 3 ?
N1 C1 H1A 109.7 . . ?
C2 C1 H1A 109.7 3 . ?
N1 C1 H1B 109.7 . . ?
C2 C1 H1B 109.7 3 . ?
H1A C1 H1B 108.2 . . ?
C1 C2 N1 110.4(4) 4 . ?
C1 C2 H2A 109.6 4 . ?
N1 C2 H2A 109.6 . . ?
C1 C2 H2B 109.6 4 . ?
N1 C2 H2B 109.6 . . ?
H2A C2 H2B 108.1 . . ?
N1 C3 C4 111.7(4) . . ?
N1 C3 H3A 109.3 . . ?
C4 C3 H3A 109.3 . . ?
N1 C3 H3B 109.3 . . ?
C4 C3 H3B 109.3 . . ?
H3A C3 H3B 107.9 . . ?
O2 C4 O1 123.6(4) . . ?
O2 C4 C3 119.5(4) . . ?
O1 C4 C3 116.9(4) . . ?
O3 Zr2 O3 76.39(13) 2_665 4_565 ?
O3 Zr2 O3 76.39(13) 2_665 3_655 ?
O3 Zr2 O3 122.0(3) 4_565 3_655 ?
O3 Zr2 O3 122.0(3) 2_665 . ?
O3 Zr2 O3 76.39(13) 4_565 . ?
O3 Zr2 O3 76.39(13) 3_655 . ?
O3 Zr2 N2 144.1(2) 2_665 . ?
O3 Zr2 N2 138.7(2) 4_565 . ?
O3 Zr2 N2 76.4(2) 3_655 . ?
O3 Zr2 N2 72.9(2) . . ?
O3 Zr2 N2 72.9(2) 2_665 2_665 ?
O3 Zr2 N2 76.4(2) 4_565 2_665 ?
O3 Zr2 N2 138.7(2) 3_655 2_665 ?
O3 Zr2 N2 144.1(2) . 2_665 ?
N2 Zr2 N2 115.8(3) . 2_665 ?
O3 Zr2 N2 138.7(2) 2_665 4_565 ?
O3 Zr2 N2 72.9(2) 4_565 4_565 ?
O3 Zr2 N2 144.1(2) 3_655 4_565 ?
O3 Zr2 N2 76.4(2) . 4_565 ?
N2 Zr2 N2 73.58(15) . 4_565 ?
N2 Zr2 N2 73.58(15) 2_665 4_565 ?
O3 Zr2 N2 76.4(2) 2_665 3_655 ?
O3 Zr2 N2 144.1(2) 4_565 3_655 ?
O3 Zr2 N2 72.9(2) 3_655 3_655 ?
O3 Zr2 N2 138.7(2) . 3_655 ?
N2 Zr2 N2 73.58(15) . 3_655 ?
N2 Zr2 N2 73.58(15) 2_665 3_655 ?
N2 Zr2 N2 115.8(3) 4_565 3_655 ?
C8 O3 Zr2 122.7(5) . . ?
C7 N2 C5 110.2(6) . . ?
C7 N2 C6 109.6(6) . . ?
C5 N2 C6 109.0(6) . . ?
C7 N2 Zr2 107.9(5) . . ?
C5 N2 Zr2 110.1(5) . . ?
C6 N2 Zr2 110.0(4) . . ?
C6 C5 N2 110.5(6) 4_565 . ?
C6 C5 H5A 109.6 4_565 . ?
N2 C5 H5A 109.6 . . ?
C6 C5 H5B 109.6 4_565 . ?
N2 C5 H5B 109.6 . . ?
H5A C5 H5B 108.1 . . ?
C5 C6 N2 110.8(6) 3_655 . ?
C5 C6 H6A 109.5 3_655 . ?
N2 C6 H6A 109.5 . . ?
C5 C6 H6B 109.5 3_655 . ?
N2 C6 H6B 109.5 . . ?
H6A C6 H6B 108.1 . . ?
N2 C7 C8 111.9(6) . . ?
N2 C7 H7A 109.2 . . ?
C8 C7 H7A 109.2 . . ?
N2 C7 H7B 109.2 . . ?
C8 C7 H7B 109.2 . . ?
H7A C7 H7B 107.9 . . ?
O4 C8 O3 124.2(7) . . ?
O4 C8 C7 118.9(7) . . ?
O3 C8 C7 116.9(6) . . ?
O3' Zr2' O3' 76.8(2) 2_665 3_655 ?
O3' Zr2' O3' 123.0(5) 2_665 . ?
O3' Zr2' O3' 76.8(2) 3_655 . ?
O3' Zr2' O3' 76.8(2) 2_665 4_565 ?
O3' Zr2' O3' 123.0(5) 3_655 4_565 ?
O3' Zr2' O3' 76.8(2) . 4_565 ?
O3' Zr2' N2' 137.8(4) 2_665 4_565 ?
O3' Zr2' N2' 144.9(4) 3_655 4_565 ?
O3' Zr2' N2' 77.3(4) . 4_565 ?
O3' Zr2' N2' 72.7(4) 4_565 4_565 ?
O3' Zr2' N2' 144.9(4) 2_665 . ?
O3' Zr2' N2' 77.3(4) 3_655 . ?
O3' Zr2' N2' 72.7(4) . . ?
O3' Zr2' N2' 137.8(4) 4_565 . ?
N2' Zr2' N2' 72.7(3) 4_565 . ?
O3' Zr2' N2' 77.3(4) 2_665 3_655 ?
O3' Zr2' N2' 72.7(4) 3_655 3_655 ?
O3' Zr2' N2' 137.8(4) . 3_655 ?
O3' Zr2' N2' 144.9(4) 4_565 3_655 ?
N2' Zr2' N2' 113.9(5) 4_565 3_655 ?
N2' Zr2' N2' 72.7(3) . 3_655 ?
O3' Zr2' N2' 72.7(4) 2_665 2_665 ?
O3' Zr2' N2' 137.8(4) 3_655 2_665 ?
O3' Zr2' N2' 144.9(4) . 2_665 ?
O3' Zr2' N2' 77.3(4) 4_565 2_665 ?
N2' Zr2' N2' 72.7(3) 4_565 2_665 ?
N2' Zr2' N2' 113.9(5) . 2_665 ?
N2' Zr2' N2' 72.7(3) 3_655 2_665 ?
C8' O3' Zr2' 126.2(9) . . ?
C6' N2' C5' 112.4(10) . . ?
C6' N2' C7' 110.1(10) . . ?
C5' N2' C7' 109.1(11) . . ?
C6' N2' Zr2' 108.4(8) . . ?
C5' N2' Zr2' 110.3(8) . . ?
C7' N2' Zr2' 106.4(8) . . ?
C6' C5' N2' 109.1(11) 3_655 . ?
C6' C5' H5'A 109.9 3_655 . ?
N2' C5' H5'A 109.9 . . ?
C6' C5' H5'B 109.9 3_655 . ?
N2' C5' H5'B 109.9 . . ?
H5'A C5' H5'B 108.3 . . ?
N2' C6' C5' 114.4(10) . 4_565 ?
N2' C6' H6'A 108.7 . . ?
C5' C6' H6'A 108.7 4_565 . ?
N2' C6' H6'B 108.7 . . ?
C5' C6' H6'B 108.7 4_565 . ?
H6'A C6' H6'B 107.6 . . ?
N2' C7' C8' 113.0(10) . . ?
N2' C7' H7'A 109.0 . . ?
C8' C7' H7'A 109.0 . . ?
N2' C7' H7'B 109.0 . . ?
C8' C7' H7'B 109.0 . . ?
H7'A C7' H7'B 107.8 . . ?
O4' C8' O3' 128.4(13) . . ?
O4' C8' C7' 117.1(12) . . ?
O3' C8' C7' 114.2(10) . . ?
H51 O5 H52 120(4) . . ?

loop_
_geom_torsion_atom_site_label_1
_geom_torsion_atom_site_label_2
_geom_torsion_atom_site_label_3
_geom_torsion_atom_site_label_4
_geom_torsion
_geom_torsion_site_symmetry_1
_geom_torsion_site_symmetry_2
_geom_torsion_site_symmetry_3
_geom_torsion_site_symmetry_4
_geom_torsion_publ_flag
C3 N1 C1 C2 -75.4(5) . . . 3 ?
C2 N1 C1 C2 165.5(4) . . . 3 ?
Zr1 N1 C1 C2 43.5(4) . . . 3 ?
C3 N1 C2 C1 158.8(4) . . . 4 ?
C1 N1 C2 C1 -81.3(5) . . . 4 ?
Zr1 N1 C2 C1 40.9(4) . . . 4 ?
C1 N1 C3 C4 92.9(4) . . . . ?
C2 N1 C3 C4 -148.8(4) . . . . ?
Zr1 N1 C3 C4 -28.6(5) . . . . ?
Zr1 O1 C4 O2 -170.2(4) . . . . ?
Zr1 O1 C4 C3 7.2(5) . . . . ?
N1 C3 C4 O2 -165.2(4) . . . . ?
N1 C3 C4 O1 17.3(6) . . . . ?
C7 N2 C5 C6 74.9(8) . . . 4_565 ?
C6 N2 C5 C6 -164.8(7) . . . 4_565 ?
Zr2 N2 C5 C6 -44.1(7) . . . 4_565 ?
C7 N2 C6 C5 -159.0(6) . . . 3_655 ?
C5 N2 C6 C5 80.3(9) . . . 3_655 ?
Zr2 N2 C6 C5 -40.5(7) . . . 3_655 ?
C5 N2 C7 C8 -93.0(8) . . . . ?
C6 N2 C7 C8 147.1(6) . . . . ?
Zr2 N2 C7 C8 27.3(7) . . . . ?
Zr2 O3 C8 O4 171.5(6) . . . . ?
Zr2 O3 C8 C7 -8.3(9) . . . . ?
N2 C7 C8 O4 164.7(7) . . . . ?
N2 C7 C8 O3 -15.5(10) . . . . ?
C6' N2' C5' C6' 79.8(14) . . . 3_655 ?
C7' N2' C5' C6' -157.8(10) . . . 3_655 ?
Zr2' N2' C5' C6' -41.3(11) . . . 3_655 ?
C5' N2' C6' C5' -165.7(12) . . . 4_565 ?
C7' N2' C6' C5' 72.5(14) . . . 4_565 ?
Zr2' N2' C6' C5' -43.5(12) . . . 4_565 ?
C6' N2' C7' C8' -91.9(12) . . . . ?
C5' N2' C7' C8' 144.3(10) . . . . ?
Zr2' N2' C7' C8' 25.4(11) . . . . ?
Zr2' O3' C8' O4' 162.6(12) . . . . ?
Zr2' O3' C8' C7' -11.7(16) . . . . ?
N2' C7' C8' O4' 172.2(12) . . . . ?
N2' C7' C8' O3' -12.8(16) . . . . ?

loop_
_geom_hbond_atom_site_label_D
_geom_hbond_atom_site_label_H
_geom_hbond_atom_site_label_A
_geom_hbond_distance_DH
_geom_hbond_distance_HA
_geom_hbond_distance_DA
_geom_hbond_angle_DHA
_geom_hbond_site_symmetry_A
O5 H52 O6 1.14(3) 2.04(10) 2.897(15) 129(9) .
O6 H61 O2 1.14(3) 2.03(10) 2.890(8) 129(9) 2_565

_refine_diff_density_max         0.863
_refine_diff_density_min         -0.816
_refine_diff_density_rms         0.090

_shelx_res_file                  
;

    p4cc_e.res created by SHELXL-2014/7


TITL P4cc_e.res in P4cc
REM T. Wadas, Zr-DOTA from H2O, fresh batch
REM SHELXT solution in P4cc
REM R1 0.159,  Rweak 0.001,  Alpha 0.014,  Orientation as input
REM Flack x =  0.084 ( 0.016 ) from Parsons' quotients
REM contains disordered water molecules of crystallization
REM Final formulation: ZrO8N4C16H24 - 4.36 H2O
REM Contents of asymmetric unit: Zr0.5O4N2C8H12 - 2.18 H2O
REM asymmetric unit contains 1 ordered and 1 disordered Zr center
REM Final Refinement Cycles; total of 6 partial occupancy water
REM sites of which 2 were refined anisotropically and 4 were refined
REM isotropically; only 3 water hydrogens included in structural model
CELL  0.71073  13.0201  13.0201  13.1802   90.000   90.000   90.000
ZERR    4.000   0.0018   0.0018   0.0019    0.000    0.000    0.000
LATT -1
SYMM -X, -Y, Z
SYMM -Y, X, Z
SYMM Y, -X, Z
SYMM X, -Y, 1/2+Z
SYMM -X, Y, 1/2+Z
SYMM -Y, -X, 1/2+Z
SYMM Y, X, 1/2+Z
SFAC C H N O ZR
UNIT 64 130.88 16 49.44 4
TEMP -100.0C
SIZE 0.070 0.080 0.420
REM omitted due to beam stop obstruction
omit 1 1 2
omit 1 1 -2
DFIX 1.15 O5 H51 O5 H52 O6 H61
DFIX 1.993 H51 H52
L.S. 10
MPLA 4 O1 O1_$1 O1_$2 O1_$3 Zr1
MPLA 4 N1 N1_$1 N1_$2 N1_$3 Zr1
MPLA 4 O3 O3_$4 O3_$5 O3_$7 Zr2
MPLA 4 N2 N2_$4 N2_$5 N2_$7 Zr2
MPLA 4 O3' O3'_$4 O3'_$5 O3'_$7 Zr2'
MPLA 4 N2' N2'_$4 N2'_$5 N2'_$7 Zr2'
HTAB
HTAB O5 O6
EQIV $1   -x, -y, z
EQIV $2   -y, x, z
EQIV $3   y, -x, z
EQIV $4   -x+1, -y+1, z
EQIV $5   -y+1, x, z
EQIV $6   -x, -y+1, z
EQIV $7   y, -x+1, z

HTAB O6 O2_$6
ACTA
BOND $H
CONF
WPDB -1
LIST 4
FMAP 2
PLAN 20

WGHT    0.049300    3.384700
FVAR       0.41439
ZR1   5    0.000000    0.000000    0.640728    10.25000    0.01634    0.01634 =
         0.00831    0.00000    0.00000    0.00000
O1    4    0.027347    0.141988    0.716870    11.00000    0.03728    0.02553 =
         0.02383   -0.00129   -0.00246   -0.00559
O2    4    0.129019    0.273279    0.751642    11.00000    0.04984    0.02991 =
         0.03244   -0.01073    0.00211   -0.01116
N1    3    0.123403    0.095116    0.541308    11.00000    0.03128    0.02495 =
         0.02277    0.00123   -0.00127   -0.00358
C1    1    0.072523    0.152251    0.456592    11.00000    0.02981    0.03120 =
         0.01591    0.00758    0.00410    0.00021
AFIX  23
H1A   2    0.055398    0.104118    0.400960    11.00000   -1.20000
H1B   2    0.119949    0.204985    0.429512    11.00000   -1.20000
AFIX   0
C2    1    0.202763    0.023741    0.494836    11.00000    0.02674    0.04234 =
         0.02683   -0.00053    0.00326    0.00018
AFIX  23
H2A   2    0.237848    0.059009    0.438030    11.00000   -1.20000
H2B   2    0.255069    0.005847    0.546408    11.00000   -1.20000
AFIX   0
C3    1    0.175707    0.167947    0.611289    11.00000    0.03248    0.03144 =
         0.02427   -0.00273    0.00343   -0.01006
AFIX  23
H3A   2    0.196333    0.230105    0.573126    11.00000   -1.20000
H3B   2    0.238728    0.135415    0.638370    11.00000   -1.20000
AFIX   0
C4    1    0.106067    0.199155    0.699647    11.00000    0.03228    0.02494 =
         0.01747   -0.00031   -0.00046   -0.00500
PART   1
ZR2   5    0.500000    0.500000    0.402142    10.17000    0.01760    0.01760 =
         0.02352    0.00000    0.00000    0.00000
O3    4    0.357177    0.480446    0.481121    10.68000    0.02692    0.03694 =
         0.03130   -0.00697   -0.00175   -0.00176
O4    4    0.221099    0.384071    0.515721    10.68000    0.03903    0.04990 =
         0.04603   -0.00322    0.01484   -0.00913
N2    3    0.398467    0.380865    0.305085    10.68000    0.02429    0.02724 =
         0.03346   -0.00653    0.00696   -0.00645
C5    1    0.344119    0.435788    0.221707    10.68000    0.03628    0.03731 =
         0.02317   -0.00718   -0.00756   -0.00358
AFIX  23
H5A   2    0.393054    0.450835    0.166172    10.68000   -1.20000
H5B   2    0.289016    0.391429    0.194162    10.68000   -1.20000
AFIX   0
C6    1    0.466717    0.298905    0.259643    10.68000    0.03963    0.02499 =
         0.03181   -0.00777   -0.00235   -0.00359
AFIX  23
H6A   2    0.482186    0.246297    0.311677    10.68000   -1.20000
H6B   2    0.430260    0.264816    0.202978    10.68000   -1.20000
AFIX   0
C7    1    0.323187    0.332650    0.374666    10.68000    0.02622    0.02347 =
         0.05545   -0.00643    0.00945   -0.00552
AFIX  23
H7A   2    0.351879    0.267407    0.400832    10.68000   -1.20000
H7B   2    0.259695    0.316351    0.336602    10.68000   -1.20000
AFIX   0
C8    1    0.296427    0.403434    0.464781    10.68000    0.03442    0.03703 =
         0.02558   -0.00011    0.00427    0.00508
PART   2
ZR2'  5    0.500000    0.500000    0.362650    10.08000    0.01701    0.01701 =
         0.00383    0.00000    0.00000    0.00000
O3'   4    0.412796    0.384853    0.440178    10.32000    0.03518    0.02954 =
         0.00973   -0.00002    0.00600   -0.00918
O4'   4    0.390595    0.221421    0.484408    10.32000    0.06319    0.02052 =
         0.01958    0.00636    0.01889   -0.01090
N2'   3    0.509886    0.343051    0.261554    10.32000    0.00921    0.03385 =
         0.01560    0.00154    0.00268   -0.01183
C5'   1    0.615211    0.330599    0.218405    10.32000    0.01856    0.01688 =
         0.02262   -0.00659    0.00802    0.00378
AFIX  23
H5'A  2    0.662150    0.303180    0.270922    10.32000   -1.20000
H5'B  2    0.613491    0.281420    0.161143    10.32000   -1.20000
AFIX   0
C6'   1    0.430893    0.347629    0.182931    10.32000    0.02219    0.01318 =
         0.00882   -0.00514   -0.00040    0.00116
AFIX  23
H6'A  2    0.421954    0.278089    0.153863    10.32000   -1.20000
H6'B  2    0.455181    0.393241    0.127830    10.32000   -1.20000
AFIX   0
C7'   1    0.488488    0.256011    0.332594    10.32000    0.02150    0.02201 =
         0.02424    0.00201   -0.00289   -0.00118
AFIX  23
H7'A  2    0.554521    0.227320    0.356748    10.32000   -1.20000
H7'B  2    0.451899    0.201113    0.295251    10.32000   -1.20000
AFIX   0
C8'   1    0.420895    0.289539    0.428721    10.32000    0.03231    0.02153 =
         0.01261    0.00620   -0.00541   -0.01530
PART   1
O5    4    0.112232    0.557960    0.582188    10.68000    0.10250    0.07323 =
         0.12372   -0.03484   -0.02218    0.03668
H51   2    0.101367    0.564665    0.495327    10.68000   -1.20000
H52   2    0.052086    0.591354    0.635992    10.68000   -1.20000
O6    4    0.063048    0.621423    0.787202    10.90000    0.09094    0.12151 =
         0.09118    0.00026   -0.02730    0.04132
H61   2   -0.023989    0.621614    0.798316    10.90000   -1.20000
PART   2
O5'   4    0.000000    0.500000    0.639514    10.07000    0.07625
O6'   4   -0.027761    0.571356    0.872844    10.10000    0.07596
O7'   4    0.093246    0.433391    0.503012    10.25000    0.07955
Part 3
O7"   4    0.024975    0.499316    0.435787    10.18000    0.08142
HKLF 4

REM  P4cc_e.res in P4cc
REM R1 =  0.0432 for    2866 Fo > 4sig(Fo)  and  0.0500 for all    3278 data
REM    240 parameters refined using      5 restraints

END

WGHT      0.0493      3.3923

REM Instructions for potential hydrogen bonds
EQIV $8 -y+1, -x, z-1/2
HTAB C2 O6'_$8
HTAB C3 O4
EQIV $9 x, -y+1, z-1/2
HTAB C5 O3_$9
EQIV $10 y, x, z-1/2
HTAB C6 O4_$10
EQIV $11 -x+1, y, z-1/2
HTAB C5' O4'_$11
HTAB C6' O3'_$10
HTAB C7' O7'_$5
HTAB C7' O2_$10
HTAB C7' O6'_$8
HTAB O5 O6
HTAB O6 O2_$6

REM Highest difference peak  0.863,  deepest hole -0.816,  1-sigma level  0.090
Q1    1   0.0344 -0.0005  0.6401  11.00000  0.05    0.86
Q2    1   0.4994  0.4539  0.3936  11.00000  0.05    0.57
Q3    1   0.0884  0.1027  0.7024  11.00000  0.05    0.56
Q4    1   0.2449 -0.0211  0.6066  11.00000  0.05    0.53
Q5    1   0.1804  0.1065  0.4865  11.00000  0.05    0.51
Q6    1   0.4673  0.3583  0.4470  11.00000  0.05    0.51
Q7    1   0.1505  0.0194  0.5364  11.00000  0.05    0.50
Q8    1   0.5000  0.5000  0.3055  10.25000  0.05    0.46
Q9    1   0.3682  0.4192  0.2792  11.00000  0.05    0.38
Q10   1   0.5198  0.2978  0.2232  11.00000  0.05    0.35
Q11   1  -0.0053  0.2476  0.6784  11.00000  0.05    0.35
Q12   1  -0.0382  0.1364  0.7195  11.00000  0.05    0.35
Q13   1   0.0835  0.5106  0.6255  11.00000  0.05    0.35
Q14   1   0.0128  0.5879  0.8531  11.00000  0.05    0.33
Q15   1   0.0888  0.0942  0.5821  11.00000  0.05    0.32
Q16   1   0.5000  0.5000  0.4766  10.25000  0.05    0.30
Q17   1   0.1283  0.7205  0.7552  11.00000  0.05    0.29
Q18   1   0.0134  0.2415  0.6826  11.00000  0.05    0.29
Q19   1   0.0354  0.1873  0.4829  11.00000  0.05    0.28
Q20   1   0.4082  0.4224  0.4590  11.00000  0.05    0.27
;
_shelx_res_checksum              98663

_shelx_hkl_file                  
;
   1  -2   0   -0.80    0.80
   2   1   0   -2.40    0.80
  -2  -1   0   -1.20    1.10
   1   2   0   -1.50    0.80
  -1  -2   0   -1.80    0.90
   2  -2   0  265.87    7.70
  -2  -2   0  274.97    8.00
   2   2   0  272.77    7.70
   2  -2   0  272.97    7.70
   2  -2   0  279.97    7.80
   2  -3   0   34.20    2.20
   3   2   0   31.00    2.40
   2  -3   0   26.90    2.30
  -3  -2   0   25.10    2.90
   2  -3   0   33.50    2.50
   3   2   0   29.70    2.10
   2  -3   0   28.20    2.20
  -3  -2   0   27.90    2.90
  -1   3   0   77.79    3.10
  -1   3   0   82.89    3.40
   1  -3   0   77.29    3.50
   3   1   0   82.79    3.30
  -3  -1   0   86.99    3.90
  -3  -1   0   79.29    3.80
   1  -3   0   85.29    3.70
   3   1   0   81.29    3.40
   0   3   0   41.30    2.40
   0  -3   0   40.60    2.50
   0  -3   0   37.50    2.50
  -3   0   0   37.10    2.30
   0   3   0   45.50    2.80
  -3   0   0   39.00    2.70
  -1  -3   0   82.29    3.70
   3  -1   0   80.39    3.10
   3  -1   0   80.39    3.40
   1   3   0   76.09    3.40
   3  -1   0   80.79    3.40
   1   3   0   77.69    4.00
  -1  -3   0   79.69    3.40
   2   3   0   32.00    2.50
   3  -2   0   26.20    2.40
   3  -2   0   35.10    2.40
   3  -2   0   26.00    2.10
   2   3   0   31.90    3.20
   3  -2   0   37.90    2.40
  -2  -3   0   32.40    2.20
   3  -3   0  565.74   15.00
   3  -3   0  551.34   14.80
  -3  -3   0  567.44   15.40
   3   3   0  557.94   14.30
   3  -3   0  554.64   14.40
  -3  -3   0  561.94   15.90
   3  -3   0  537.35   14.40
   4   3   0    5.60    1.30
   4   3   0    7.50    1.60
  -4  -3   0    3.60    1.90
  -4  -3   0    4.70    1.80
   3  -4   0    5.10    1.10
   3  -4   0    5.30    1.50
   3  -4   0    4.90    1.50
   3  -4   0    5.10    1.40
  -4  -2   0 1801.32   43.50
   4   2   0 1754.72   42.30
   2  -4   0 1761.82   41.40
   2  -4   0 1772.22   42.50
  -2   4   0 1701.13   41.30
  -2   4   0 1759.12   42.20
  -2   4   0 1710.53   41.30
   2  -4   0 1742.23   42.80
   4   2   0 1786.82   42.30
  -4  -2   0 1800.22   43.00
   1  -4   0   10.50    1.80
  -4  -1   0    9.00    1.90
   1  -4   0   12.70    1.90
  -1   4   0   10.50    1.70
  -1   4   0    9.90    1.70
   4   1   0   10.50    1.60
   4   1   0    7.60    1.60
  -4  -1   0   10.00    2.00
   0   4   0    6.60    1.60
  -4   0   0    5.80    1.70
  -4   0   0    8.90    1.70
   0  -4   0    5.60    1.60
   4   0   0    6.10    1.60
   4   0   0    5.10    1.40
   0   4   0    6.70    1.90
   0  -4   0    7.10    1.80
   4  -1   0   12.50    1.50
   1   4   0    9.40    1.70
   4  -1   0    9.10    1.60
   4  -1   0    8.80    1.50
   4  -1   0    8.30    1.60
  -4   1   0    9.40    1.10
   1   4   0   11.40    2.20
  -4   1   0   10.70    1.20
  -1  -4   0    5.90    1.60
  -1  -4   0   11.40    1.80
  -2  -4   0 1793.92   42.90
  -2  -4   0 1776.52   42.10
   2   4   0 1674.23   43.70
   4  -2   0 1800.02   42.50
   2   4   0 1737.93   42.50
   4  -2   0 1790.22   42.00
   4  -2   0 1743.43   42.40
   4  -2   0 1732.93   41.80
   4  -3   0    4.10    1.50
   4  -3   0    5.30    1.30
  -3  -4   0    2.50    1.50
   4  -3   0    5.80    1.30
   3   4   0    6.10    1.90
   3   4   0    5.00    1.00
  -3  -4   0    6.20    1.90
   4  -3   0    4.40    1.30
  -3  -4   0    8.30    1.30
   3   4   0    4.00    1.40
   4  -4   0  573.34   16.20
  -4  -4   0  579.24   17.50
   4  -4   0  570.34   16.10
   4   4   0  576.44   16.10
  -4  -4   0  572.24   16.70
   4   4   0  605.34   15.40
   4  -4   0  594.64   15.70
   4   4   0  565.34   17.50
  -4  -4   0  609.34   14.90
   4  -4   0  590.54   15.50
  -5  -4   0   -0.60    1.90
   4  -5   0    1.30    1.40
   4  -5   0    1.10    1.00
   5   4   0    0.70    1.10
   5   4   0    0.20    1.60
   4  -5   0    1.30    1.50
  -5  -4   0    2.10    2.00
   5   4   0    0.60    1.40
  -5  -4   0    0.80    0.80
   4  -5   0    0.00    1.30
   5   3   0 2107.59   49.40
  -5  -3   0 2076.79   51.09
  -5  -3   0 2043.00   50.29
  -3   5   0 1990.10   47.80
   5   3   0 2010.30   49.50
   3  -5   0 2041.10   50.09
   3  -5   0 2121.19   48.40
  -3   5   0 2080.39   49.30
   3  -5   0 2012.20   49.60
  -3   5   0 1962.80   47.70
   2  -5   0    4.70    1.50
   2  -5   0    3.20    1.60
  -2   5   0    4.70    1.40
  -2   5   0    5.70    1.40
   5   2   0    4.80    1.50
   5   2   0    6.40    1.50
   2  -5   0    5.20    0.90
  -5  -2   0    4.50    1.90
  -5  -2   0    3.70    1.90
  -2   5   0    3.20    1.20
   1  -5   0 2824.82   67.89
  -1   5   0 2913.21   67.29
  -5  -1   0 2822.62   67.79
  -1   5   0 2826.02   67.49
   1  -5   0 2861.61   67.59
   5   1   0 2820.12   66.99
   5   1   0 2800.72   67.49
  -5  -1   0 2846.32   67.89
   0   5   0   33.40    3.20
  -5   0   0   34.80    2.80
   5   0   0   34.30    2.60
   0  -5   0   31.00    2.90
  -5   0   0   30.50    3.00
   0   5   0   31.60    2.70
   5   0   0   35.00    2.80
   0  -5   0   39.10    2.90
   5  -1   0 2749.02   66.69
   5  -1   0 2786.42   65.89
  -5   1   0 2835.92   65.29
   1   5   0 2747.12   66.39
  -5   1   0 2792.72   66.79
  -1  -5   0 2824.02   66.69
   1   5   0 2779.22   67.79
  -1  -5   0 2899.41   66.99
  -5   1   0 2705.53   65.39
   5  -1   0 2881.01   65.19
   2   5   0    4.50    1.50
   5  -2   0    3.80    1.60
   5  -2   0    3.80    1.10
   5  -2   0    3.50    1.40
   2   5   0    2.80    1.80
   5  -2   0    2.30    1.20
  -2  -5   0    3.90    1.20
  -2  -5   0    1.90    1.50
   5  -3   0 2015.80   50.49
   5  -3   0 2106.49   49.99
   3   5   0 2193.58   49.10
  -3  -5   0 2051.79   51.19
  -3  -5   0 2100.69   51.99
   3   5   0 2046.50   50.79
  -3  -5   0 2116.99   49.99
   5  -3   0 2074.29   50.69
   3   5   0 2055.19   52.59
   5  -3   0 2127.49   50.19
   4   5   0    0.20    1.60
   5  -4   0   -1.60    1.40
  -4  -5   0    2.20    1.10
   5  -4   0    0.10    1.10
  -4  -5   0    2.30    2.00
   4   5   0    3.50    1.70
   4   5   0    1.90    1.00
   5  -4   0   -0.50    1.30
   5  -4   0    1.30    1.30
  -4  -5   0    0.50    1.70
   5   5   0 3218.08   80.19
   5  -5   0 3390.06   79.49
   5   5   0 3414.86   82.49
  -5  -5   0 3273.27   81.09
   5  -5   0 3284.87   80.29
   5   5   0 3451.15   79.19
   5  -5   0 3235.08   80.19
  -5  -5   0 3436.86   82.29
   5  -5   0 3331.67   79.49
  -5  -5   0 3547.34   78.49
  -6  -5   0    2.50    0.80
  -6  -5   0    0.00    1.90
   5  -6   0    0.70    1.50
   6   5   0    2.60    1.70
   5  -6   0    4.00    1.70
  -6  -5   0    3.20    2.30
   5  -6   0    1.10    1.60
   6   5   0    2.10    1.20
   5  -6   0    1.70    1.20
   4  -6   0 3161.68   71.99
   6   4   0 3137.49   72.89
   4  -6   0 3005.90   73.39
  -4   6   0 2889.51   70.99
   6   4   0 3092.99   73.39
  -4   6   0 3170.98   72.99
  -6  -4   0 3018.30   75.19
   4  -6   0 3071.79   73.89
  -6  -4   0 3015.80   74.29
  -4   6   0 2983.40   70.89
   3  -6   0    1.80    1.60
  -3   6   0    0.00    1.40
   3  -6   0    0.90    1.00
  -6  -3   0   -0.30    2.00
  -3   6   0    1.10    1.10
   6   3   0    1.50    1.50
   6   3   0    1.50    1.30
   3  -6   0    1.70    1.70
  -3   6   0   -0.50    1.10
  -6  -3   0    0.10    2.00
  -2   6   0 1856.51   45.60
   2  -6   0 1876.51   46.60
  -2   6   0 1896.51   45.70
  -6  -2   0 1816.12   47.00
   2  -6   0 1828.12   46.00
  -6  -2   0 1917.21   46.80
   6   2   0 1882.71   45.80
   6   2   0 1922.51   46.10
  -6  -1   0   -0.20    1.60
  -1   6   0    1.50    1.40
   6   1   0    3.40    1.50
  -1   6   0    3.20    1.70
   6   1   0    0.80    1.20
   1  -6   0    1.90    1.60
  -6  -1   0    1.90    1.80
   1  -6   0    2.20    1.50
  -6   0   0 1384.96   35.30
   6   0   0 1412.96   34.40
  -6   0   0 1382.66   34.70
   0  -6   0 1415.36   35.40
   0   6   0 1409.26   34.80
   6   0   0 1383.36   35.10
   0  -6   0 1399.56   35.20
   0   6   0 1368.26   35.90
  -6   1   0    2.40    1.30
   6  -1   0    1.10    1.20
  -1  -6   0    0.20    1.20
   1   6   0    3.50    1.60
  -6   1   0    2.70    1.70
  -1  -6   0   -0.90    1.40
   1   6   0    2.80    1.90
   6  -1   0    1.70    0.80
   6  -1   0    0.60    1.20
   6  -2   0 1918.61   46.30
   6  -2   0 1843.62   46.30
   6  -2   0 1966.70   45.10
   6  -2   0 1898.61   45.50
  -6   2   0 1800.12   44.00
   2   6   0 1866.81   48.10
  -2  -6   0 1861.81   46.80
   2   6   0 1832.82   46.20
  -6   2   0 1914.11   44.00
  -2  -6   0 1917.41   46.10
   6  -3   0    2.20    1.90
  -3  -6   0    0.80    1.20
  -3  -6   0   -0.20    1.60
   6  -3   0    2.20    1.30
   6  -3   0    1.10    1.40
  -3  -6   0    0.00    1.70
   6  -3   0   -0.40    1.30
   3   6   0    1.10    1.70
   3   6   0   -1.10    1.80
   6  -4   0 3103.99   75.19
  -4  -6   0 3093.69   75.99
  -4  -6   0 3275.17   77.19
   4   6   0 3276.87   73.29
   4   6   0 3060.59   77.39
   6  -4   0 3147.69   74.79
   6  -4   0 2927.91   74.69
   6  -4   0 3125.09   74.29
  -4  -6   0 3206.48   74.19
   4   6   0 3103.79   75.39
   6  -5   0    2.00    1.40
   6  -5   0    4.50    1.90
   6  -5   0    3.50    1.40
  -5  -6   0    3.80    2.20
   5   6   0    2.60    1.10
   5   6   0    1.80    1.70
   5   6   0    0.40    1.70
   6  -5   0    1.50    1.40
  -5  -6   0    2.10    1.00
  -5  -6   0   -2.00    1.70
   6  -6   0 1750.42   44.80
   6  -6   0 1740.63   43.70
   6  -6   0 1762.52   43.80
   6   6   0 1875.01   47.80
   6   6   0 1722.73   44.80
   6   6   0 1764.92   43.30
  -6  -6   0 1804.62   42.50
  -6  -6   0 1767.22   45.90
   6  -6   0 1748.43   44.70
  -6  -6   0 1759.52   46.90
   6  -7   0    7.90    1.70
   6  -7   0    9.00    2.40
  -7  -6   0   15.00    3.50
   7   6   0   10.80    2.00
   7   6   0    3.70    2.10
  -7  -6   0    8.00    2.90
   6  -7   0    7.30    2.50
  -5   7   0  752.02   19.50
   5  -7   0  794.02   20.60
  -5   7   0  801.52   21.70
   7   5   0  788.82   21.40
   7   5   0  774.82   22.10
   5  -7   0  782.82   22.20
  -7  -5   0  784.92   23.30
  -7  -5   0  783.12   24.20
   5  -7   0  788.82   22.70
  -4   7   0   16.40    2.10
   7   4   0   15.10    2.40
  -7  -4   0   14.30    3.10
   7   4   0   16.90    2.70
  -4   7   0   16.80    2.00
  -4   7   0   13.40    2.30
   4  -7   0   18.20    3.10
  -7  -4   0   21.40    3.80
   4  -7   0   17.90    2.90
   4  -7   0   13.90    1.70
   7   3   0 1429.86   36.50
  -3   7   0 1509.75   35.80
  -7  -3   0 1407.56   37.50
   3  -7   0 1409.96   37.30
   3  -7   0 1400.76   36.70
   3  -7   0 1481.85   34.50
  -7  -3   0 1444.56   38.40
  -3   7   0 1435.16   36.20
  -3   7   0 1449.15   35.90
   7   3   0 1410.16   36.50
   2  -7   0   28.60    3.40
  -2   7   0   24.90    3.10
   7   2   0   24.50    2.80
  -2   7   0   26.50    3.00
  -7  -2   0   22.90    3.40
   2  -7   0   20.70    2.90
   7   2   0   27.20    3.30
  -7  -2   0   26.80    3.60
   7   1   0 3209.38   76.39
  -1   7   0 3255.97   77.79
   1  -7   0 3257.57   77.19
   1  -7   0 3189.68   77.49
  -7  -1   0 3205.28   77.49
  -7  -1   0 3115.39   77.29
  -1   7   0 3196.88   76.69
   7   1   0 3238.28   77.19
   0   7   0    7.30    2.40
   7   0   0    5.90    1.70
  -7   0   0    8.40    2.10
  -7   0   0    3.00    2.10
   7   0   0    5.30    1.80
   0   7   0    8.10    2.10
   0  -7   0    5.40    2.30
   0  -7   0    8.20    2.10
  -7   1   0 3217.78   77.19
   1   7   0 3233.48   78.09
  -7   1   0 3197.98   78.49
  -7   1   0 3265.77   75.89
  -1  -7   0 3264.27   78.39
  -7   1   0 3297.37   77.19
   7  -1   0 3235.98   77.39
  -1  -7   0 3294.17   78.69
   7  -1   0 3208.28   78.39
   1   7   0 3305.17   80.09
  -7   1   0 3368.66   76.09
   2   7   0   26.90    3.90
   7  -2   0   30.00    2.20
  -7   2   0   30.60    2.10
   2   7   0   24.20    3.10
   7  -2   0   24.60    2.80
  -7   2   0   29.80    2.50
  -2  -7   0   20.60    3.20
  -2  -7   0   25.90    3.00
   7  -2   0   24.00    3.10
  -7   2   0   23.70    3.30
   7  -3   0 1459.45   35.40
  -3  -7   0 1460.15   37.90
   3   7   0 1417.46   36.70
  -3  -7   0 1465.85   36.20
   7  -3   0 1411.66   36.60
   7  -3   0 1427.66   35.70
   7  -3   0 1389.66   36.50
  -3  -7   0 1420.86   37.40
   3   7   0 1440.96   39.10
   4   7   0   15.70    2.80
   4   7   0   14.00    3.20
   4   7   0   15.60    1.50
   7  -4   0   10.50    2.50
   7  -4   0   14.70    2.30
  -4  -7   0   15.00    3.00
   7  -4   0   18.10    2.80
  -4  -7   0   16.70    2.30
  -4  -7   0   11.60    2.80
   7  -4   0   14.90    2.30
   7  -5   0  771.72   21.80
  -5  -7   0  781.62   24.00
  -5  -7   0  780.02   23.20
   5   7   0  806.72   20.20
   7  -5   0  766.82   22.20
  -5  -7   0  830.92   21.00
   7  -5   0  789.22   21.30
   7  -5   0  794.32   21.80
   5   7   0  774.02   24.50
   5   7   0  768.62   22.30
   7  -6   0   11.10    2.20
   7  -6   0    7.40    2.20
  -6  -7   0    7.60    1.60
   7  -6   0    6.40    2.40
  -6  -7   0    8.20    3.30
   7  -6   0    6.80    2.10
   6   7   0   11.20    3.20
  -6  -7   0   11.40    3.20
   6   7   0    8.50    2.50
   6   7   0   10.20    1.80
   7   7   0 1059.49   30.10
  -7  -7   0 1115.89   32.60
   7  -7   0 1114.19   29.10
   7  -7   0 1101.89   29.00
  -7  -7   0 1067.09   31.30
   7  -7   0 1105.99   30.30
   7  -7   0 1105.39   30.20
   7   7   0 1119.59   28.50
   7  -8   0   11.50    3.00
   7  -8   0   14.20    3.20
   8   7   0   17.80    2.80
  -8  -7   0   13.10    3.80
  -7   8   0   15.30    2.90
  -8  -7   0   12.20    3.80
   8   7   0   16.40    3.30
   7  -8   0   15.70    2.50
  -8  -6   0  350.16   14.50
  -6   8   0  338.47    9.80
   8   6   0  337.67   12.40
  -8  -6   0  335.47   13.60
  -6   8   0  355.86   11.90
   6  -8   0  327.37   12.40
   8   6   0  358.06   11.60
   6  -8   0  341.17   10.80
   6  -8   0  348.07   12.80
  -6   8   0  330.97    9.70
  -5   8   0    3.00    1.30
  -5   8   0    3.50    1.90
   5  -8   0    0.70    1.90
  -8  -5   0    0.60    2.50
   5  -8   0    2.80    2.00
   8   5   0    4.10    1.80
  -5   8   0    3.60    1.60
  -8  -5   0   -2.30    2.20
   8   5   0    4.40    2.10
   5  -8   0    2.40    1.10
   4  -8   0 2135.49   53.79
   4  -8   0 2132.99   50.79
  -8  -4   0 2121.79   54.09
  -4   8   0 2084.69   51.69
   4  -8   0 2074.19   53.09
  -4   8   0 2137.29   52.39
   8   4   0 2159.28   52.79
  -8  -4   0 2072.29   54.89
   8   4   0 2132.99   52.89
   3  -8   0    1.70    1.90
   8   3   0    0.70    1.50
   8   3   0    0.20    1.50
  -8  -3   0   -1.60    2.00
  -8  -3   0   -0.30    2.20
   3  -8   0    0.20    1.70
  -3   8   0   -1.20    1.50
  -3   8   0    0.20    1.60
  -2   8   0 1276.07   33.10
   2  -8   0 1213.98   32.70
   8   2   0 1253.87   32.30
   2  -8   0 1224.28   33.30
   8   2   0 1251.27   32.70
  -2   8   0 1282.47   32.40
  -8  -2   0 1229.88   33.40
  -8  -2   0 1219.08   33.80
  -1   8   0    1.30    1.70
   1  -8   0   -1.20    1.60
  -1   8   0    1.20    1.80
   1  -8   0    0.90    1.70
   8   1   0    1.40    1.50
  -8  -1   0   -2.00    2.00
   8   1   0    0.00    1.40
  -8  -1   0   -0.20    1.90
  -8   0   0 2430.16   60.09
   8   0   0 2465.35   60.59
   0   8   0 2438.66   61.79
   0  -8   0 2436.16   60.59
   0   8   0 2506.35   60.19
   8   0   0 2449.75   59.49
   0  -8   0 2466.25   60.79
  -8   0   0 2448.66   60.79
   1   8   0   -1.00    1.60
   8  -1   0    0.20    1.40
   8  -1   0    1.50    1.40
  -8   1   0   -0.20    0.90
   1   8   0   -0.60    1.70
  -8   1   0    1.10    1.60
  -8   1   0    0.90    0.70
  -1  -8   0   -1.10    1.80
  -8   1   0    0.20    0.80
  -1  -8   0    0.30    1.40
  -8   1   0    0.80    1.90
  -8   2   0 1312.37   31.20
  -2  -8   0 1281.87   33.30
  -8   2   0 1300.47   31.70
   8  -2   0 1279.97   32.40
   2   8   0 1277.77   35.70
  -8   2   0 1192.78   31.50
   2   8   0 1267.97   33.40
   8  -2   0 1260.17   33.50
  -2  -8   0 1235.38   33.80
  -8   2   0 1299.67   31.40
  -8   2   0 1278.27   33.80
  -8   3   0    1.00    0.80
   8  -3   0   -0.70    1.40
   3   8   0    1.20    2.30
   8  -3   0    0.90    1.10
   3   8   0   -0.50    1.60
  -3  -8   0    3.00    2.30
  -3  -8   0    1.00    1.30
   8  -3   0    1.90    1.60
  -8   3   0    0.40    1.10
   8  -4   0 2079.39   51.19
   4   8   0 2068.59   55.09
   8  -4   0 2016.90   52.09
   4   8   0 2113.49   52.59
  -4  -8   0 2154.68   51.59
   8  -4   0 2110.19   52.39
  -4  -8   0 2078.19   53.29
   8  -4   0 2077.09   50.99
   5   8   0   -0.60    2.30
   8  -5   0    5.30    2.30
   8  -5   0    3.90    1.80
   5   8   0    5.70    2.20
  -5  -8   0    4.70    1.60
   8  -5   0    3.40    1.60
   8  -5   0    3.10    1.80
  -5  -8   0    5.30    2.90
   8  -6   0  350.66   11.60
   8  -6   0  342.87   12.60
   8  -6   0  358.36   12.10
  -6  -8   0  328.27   13.50
   8  -6   0  354.56   12.00
   6   8   0  348.27   12.80
   6   8   0  306.77   20.50
   8  -7   0   18.70    3.00
   8  -7   0   14.60    3.30
   8  -7   0   13.20    2.60
   7   8   0   20.00    3.60
   8  -7   0   17.50    3.20
  -7  -8   0   14.90    3.90
  -8  -8   0  593.84   21.10
   8   8   0  616.74   20.00
   8  -8   0  626.84   19.80
   8  -8   0  619.14   18.40
   8  -8   0  625.44   20.00
   8  -8   0  646.24   18.80
   8  -9   0    4.40    2.70
  -9  -8   0    3.90    3.60
  -8   9   0    2.00    2.30
   8  -9   0    3.60    2.60
   9   8   0    3.90    2.50
  -9  -7   0  566.74   20.70
   9   7   0  566.14   16.80
   7  -9   0  556.34   18.30
  -9  -7   0  519.45   19.20
  -7   9   0  529.25   15.00
  -7   9   0  555.24   17.20
   7  -9   0  553.84   18.50
   9   7   0  512.35   17.70
  -6   9   0    3.60    2.20
  -9  -6   0    4.70    3.30
  -9  -6   0    0.40    2.90
   6  -9   0    2.70    2.50
   9   6   0   -0.30    1.50
  -6   9   0    4.50    1.80
   9   6   0    1.50    2.20
   6  -9   0    1.50    2.20
  -5   9   0  355.66   11.70
  -9  -5   0  360.66   14.20
   5  -9   0  362.36   13.50
  -9  -5   0  367.56   15.10
  -5   9   0  351.16   12.20
   5  -9   0  340.57   12.90
   9   5   0  344.97   12.70
   9   5   0  353.56   12.30
   9   4   0    6.40    2.20
  -9  -4   0    1.70    2.70
  -9  -4   0    7.20    3.40
   4  -9   0    4.60    2.40
  -4   9   0    1.70    1.90
   9   4   0    7.60    2.50
   4  -9   0    1.80    2.10
  -4   9   0    3.90    2.10
  -9  -3   0 1164.28   32.40
   9   3   0 1175.68   31.10
   3  -9   0 1180.78   32.40
  -9  -3   0 1113.89   33.10
  -3   9   0 1154.38   31.40
   9   3   0 1166.18   31.40
  -3   9   0 1198.28   31.10
   3  -9   0 1152.78   31.60
  -9  -2   0    3.10    2.60
  -2   9   0    4.30    2.30
   2  -9   0    7.40    2.40
   2  -9   0    4.90    2.20
  -9  -2   0    3.40    2.50
   9   2   0    3.90    2.00
  -2   9   0    9.40    2.50
   9   2   0    3.50    1.80
  -1   9   0  783.12   23.60
   9   1   0  788.42   21.90
   1  -9   0  764.42   22.70
  -9  -1   0  804.82   23.30
   9   1   0  778.52   22.70
   1  -9   0  791.42   23.10
  -1   9   0  786.12   22.20
  -9  -1   0  775.42   23.10
   0   9   0    2.80    2.10
   0   9   0    9.30    2.90
  -9   0   0    3.90    2.40
   9   0   0    5.50    2.00
  -9   0   0    3.60    2.30
   0  -9   0    3.70    2.30
   9   0   0    5.00    2.00
   0  -9   0    4.40    2.10
  -9   1   0  791.22   23.10
   1   9   0  804.02   22.60
   1   9   0  779.22   24.50
   9  -1   0  774.12   22.70
   9  -1   0  782.42   21.70
  -9   1   0  783.22   21.90
  -1  -9   0  778.52   22.70
  -1  -9   0  793.32   23.10
   9  -2   0    4.20    1.80
  -2  -9   0   -0.10    2.10
   2   9   0    4.40    2.20
  -2  -9   0    3.70    1.90
   9  -2   0    4.00    2.00
  -9   2   0    4.60    1.80
   2   9   0    4.10    2.60
  -9   2   0    4.80    2.50
   9  -3   0 1155.48   30.30
  -9   3   0 1164.08   29.00
  -3  -9   0 1175.98   32.30
  -9   3   0 1183.18   29.30
   3   9   0 1114.79   33.90
   3   9   0 1141.09   31.40
   9  -3   0 1161.48   31.50
  -9   3   0 1157.58   31.90
  -9   3   0 1192.58   29.60
  -9   3   0 1122.09   29.00
  -3  -9   0 1166.58   31.10
   9  -4   0    3.30    1.30
   9  -4   0    6.90    2.60
  -9   4   0    2.30    1.20
   9  -4   0    5.50    2.20
   4   9   0    3.90    2.30
  -4  -9   0    1.90    2.60
   9  -4   0    4.50    2.00
  -4  -9   0    4.90    2.00
   4   9   0    1.50    2.60
   9  -5   0  359.56   11.90
   5   9   0  345.67   15.10
   9  -5   0  349.27   13.00
   5   9   0  348.07   13.10
   9  -5   0  357.96   11.90
   9  -5   0  362.26   12.70
  -5  -9   0  337.97   13.80
  -5  -9   0  369.56   11.90
   9  -6   0    1.40    1.90
   9  -6   0    0.40    1.70
   9  -6   0    0.60    1.80
   6   9   0    2.00    2.30
   9  -6   0    0.20    2.00
  -6  -9   0    2.20    2.60
  -7  -9   0  521.55   18.90
   9  -7   0  548.35   17.40
   9  -7   0  529.05   18.00
   7   9   0  525.55   18.00
   9  -7   0  559.44   17.30
   9  -7   0  542.35   16.70
   8   9   0    3.50    2.60
   9  -8   0    0.70    2.20
   9  -8   0    5.80    2.90
   9  -8   0    6.60    2.40
   9  -8   0    0.30    2.20
  -8  -9   0    1.90    3.00
   9  -9   0  860.61   25.80
  -9  -9   0  844.12   27.50
   9  -9   0  849.81   26.10
   9   9   0  834.22   26.10
 -10  -9   0    9.40    4.80
   9 -10   0   12.40    3.60
  10   9   0   14.50    3.80
  -9  10   0   14.20    2.00
   9 -10   0   13.30    3.40
  -8  10   0  633.64   17.90
  -8  10   0  622.54   26.00
  10   8   0  645.84   21.40
 -10  -8   0  657.23   23.10
   8 -10   0  652.83   21.50
   8 -10   0  692.33   21.90
   7 -10   0    0.00    2.40
 -10  -7   0   -0.50    3.30
   7 -10   0   -3.70    2.40
  10   7   0   -4.50    1.40
  -7  10   0    0.80    2.00
 -10  -7   0   -1.50    3.20
  10   7   0   -1.00    2.10
  -7  10   0    1.10    1.80
  10   6   0  390.36   13.60
  10   6   0  406.16   14.60
   6 -10   0  386.66   15.10
   6 -10   0  412.26   14.90
  -6  10   0  380.86   12.90
 -10  -6   0  410.06   17.00
  -6  10   0  394.56   13.80
 -10  -6   0  399.36   16.00
  -5  10   0   36.00    4.10
  -5  10   0   42.00    4.60
   5 -10   0   36.90    5.00
  10   5   0   38.10    4.50
 -10  -5   0   29.50    5.00
   5 -10   0   39.20    5.00
  10   5   0   36.90    4.60
 -10  -5   0   39.90    6.00
   4 -10   0  353.46   13.50
  10   4   0  329.87   12.40
 -10  -4   0  341.57   13.90
  -4  10   0  325.07   12.30
 -10  -4   0  354.86   14.80
  10   4   0  340.57   12.50
  -4  10   0  346.17   12.50
   4 -10   0  343.07   13.00
  10   3   0    3.10    2.40
  -3  10   0   -0.20    2.10
 -10  -3   0    2.20    2.80
   3 -10   0   -2.70    1.80
 -10  -3   0    0.20    2.70
  -3  10   0    2.90    2.30
  10   3   0    2.40    2.10
   3 -10   0    0.50    2.20
   2 -10   0  484.05   16.70
  -2  10   0  479.65   15.60
  10   2   0  484.55   16.10
  -2  10   0  465.15   16.60
 -10  -2   0  481.15   17.10
 -10  -2   0  461.05   16.70
  10   2   0  487.75   15.50
   2 -10   0  488.25   16.20
  10   1   0    3.60    2.10
 -10  -1   0    2.70    2.60
   1 -10   0    4.80    2.40
  10   1   0    2.10    2.00
 -10  -1   0    0.90    2.80
  -1  10   0   -0.90    2.00
  -1  10   0    2.50    2.50
   1 -10   0    3.50    2.60
   0 -10   0 1253.97   34.40
  10   0   0 1271.17   33.00
  10   0   0 1230.28   34.00
   0  10   0 1245.18   35.70
   0 -10   0 1301.07   34.40
 -10   0   0 1214.18   33.70
   0  10   0 1243.18   33.50
 -10   0   0 1223.38   34.20
  -1 -10   0    0.30    1.90
  10  -1   0    2.80    1.90
  10  -1   0    1.20    1.90
 -10   1   0    2.50    2.30
 -10   1   0    5.50    2.90
   1  10   0    3.00    2.40
  -1 -10   0    3.50    2.70
   1  10   0    1.90    2.90
  10  -2   0  504.25   15.20
 -10   2   0  473.25   14.90
 -10   2   0  494.75   16.70
  -2 -10   0  479.15   16.70
   2  10   0  455.15   15.90
  10  -2   0  503.75   16.40
   2  10   0  490.25   18.40
  -2 -10   0  471.75   16.00
  10  -3   0    1.50    1.70
  -3 -10   0    0.90    1.70
  10  -3   0    0.60    1.90
 -10   3   0    0.20    1.80
  -3 -10   0    0.40    2.50
 -10   3   0   -2.10    2.40
   3  10   0    0.30    2.10
   3  10   0    1.30    2.70
   4  10   0  350.76   15.40
  -4 -10   0  365.36   12.50
  10  -4   0  356.36   13.00
  10  -4   0  333.07   11.80
 -10   4   0  330.07   10.40
   4  10   0  334.97   13.00
  -4 -10   0  333.27   13.60
 -10   4   0  344.67   13.40
  -5 -10   0   40.20    5.40
   5  10   0   33.20    5.20
  10  -5   0   32.10    4.30
  10  -5   0   36.00    3.90
  10  -5   0   27.80    4.40
   5  10   0   28.30    4.10
  -5 -10   0   35.30    4.00
  10  -5   0   41.50    3.70
   6  10   0  407.16   14.90
  -6 -10   0  388.56   15.70
  10  -6   0  402.66   14.80
  10  -6   0  371.36   14.00
  10  -6   0  394.86   13.40
  10  -6   0  422.46   13.80
  10  -7   0   -4.50    2.20
  -7 -10   0    0.10    3.00
  10  -7   0    0.70    2.10
   7  10   0    0.50    2.50
  10  -7   0    3.70    2.40
  10  -7   0    0.00    1.90
  -8 -10   0  644.54   23.00
  10  -8   0  670.83   21.80
  10  -8   0  668.93   21.10
  10  -8   0  672.53   20.50
   8  10   0  642.44   21.70
  10  -9   0   10.80    3.60
   9  10   0    9.00    3.50
  -9 -10   0   11.80    4.60
  10  -9   0   14.20    3.60
  10  10   0  543.95   19.70
  10 -10   0  550.74   19.80
 -10 -10   0  531.35   21.30
  10 -10   0  579.04   19.70
  10 -11   0   -3.00    2.40
  10 -11   0   -5.40    2.60
  11  10   0    3.30    3.10
 -11 -10   0    5.50    4.70
  11   9   0  482.55   17.90
   9 -11   0  505.05   18.20
 -11  -9   0  464.15   19.50
   9 -11   0  452.65   17.60
  -9  11   0  451.05   14.10
  11   8   0    1.40    2.80
   8 -11   0    5.30    3.20
  -8  11   0    7.40    2.50
   8 -11   0    0.70    2.60
 -11  -8   0    4.20    3.80
  -7  11   0  625.64   18.90
 -11  -7   0  632.54   22.70
   7 -11   0  603.34   21.30
 -11  -7   0  631.64   23.50
  11   7   0  631.44   20.70
  11   7   0  618.84   19.50
  -7  11   0  644.34   20.50
   7 -11   0  615.44   21.00
  -6  11   0   10.90    2.80
   6 -11   0    8.60    3.40
   6 -11   0    6.40    3.20
  -6  11   0   20.30    3.60
  11   6   0   13.50    3.10
 -11  -6   0    6.60    3.90
 -11  -6   0    9.30    4.00
  11   6   0   12.60    3.30
  11   5   0  332.37   12.70
   5 -11   0  343.57   13.50
   5 -11   0  325.97   13.80
  11   5   0  311.47   12.60
  -5  11   0  336.87   12.70
 -11  -5   0  322.27   14.40
  -5  11   0  321.47   12.60
 -11  -5   0  353.76   15.60
   4 -11   0    2.90    2.50
   4 -11   0    4.60    2.80
  11   4   0    4.30    2.30
  11   4   0    6.00    2.60
 -11  -4   0    3.90    3.00
 -11  -4   0    6.90    3.60
  -4  11   0    7.60    3.00
  -4  11   0    5.30    2.70
   3 -11   0   40.80    5.20
  -3  11   0   36.30    5.00
   3 -11   0   43.10    5.50
  -3  11   0   35.30    4.60
  11   3   0   40.60    4.70
 -11  -3   0   39.90    5.60
 -11  -3   0   32.30    5.40
  11   3   0   34.20    4.60
  -2  11   0    2.30    2.60
  11   2   0    2.00    2.10
   2 -11   0    0.40    2.30
  11   2   0    0.10    2.10
   2 -11   0    5.30    2.50
 -11  -2   0    0.00    2.60
 -11  -2   0    2.20    3.20
  -2  11   0    2.60    2.20
  11   1   0  845.42   25.10
   1 -11   0  821.72   25.30
   1 -11   0  858.21   25.40
 -11  -1   0  792.42   25.40
  11   1   0  837.02   24.10
  -1  11   0  845.32   26.60
 -11  -1   0  841.32   25.80
  -1  11   0  843.82   24.60
 -11   0   0    7.00    3.50
   0  11   0   10.40    3.00
   0  11   0    9.10    3.70
   0 -11   0    7.20    2.80
  11   0   0    5.20    2.30
   0 -11   0    5.80    2.90
 -11   0   0    6.60    3.00
  11   0   0    5.70    2.50
  -1 -11   0  843.22   25.30
  11  -1   0  839.72   23.60
  11  -1   0  818.32   24.80
   1  11   0  816.82   24.50
 -11   1   0  811.72   25.30
   1  11   0  849.22   27.30
  -1 -11   0  829.32   24.90
 -11   1   0  798.02   24.10
   2  11   0    0.60    2.30
  11  -2   0    2.10    2.00
  -2 -11   0    4.80    2.20
   2  11   0    0.60    3.00
 -11   2   0    1.20    2.90
 -11   2   0    0.90    2.10
  11  -2   0    3.80    2.40
  -2 -11   0   -1.00    2.20
 -11   3   0   39.80    5.40
  11  -3   0   37.90    4.30
  -3 -11   0   39.10    5.40
   3  11   0   40.80    6.30
   3  11   0   42.70    5.30
 -11   3   0   40.90    4.00
  -3 -11   0   28.50    4.20
  11  -3   0   38.40    5.10
  11  -4   0    8.10    2.90
 -11   4   0    3.90    2.00
  -4 -11   0    5.80    3.10
 -11   4   0    6.00    3.10
   4  11   0    9.00    3.70
  -4 -11   0    2.90    2.10
  11  -4   0    4.70    2.20
   4  11   0   12.70    3.40
  11  -5   0  339.97   12.10
   5  11   0  318.17   15.90
  -5 -11   0  321.97   12.10
 -11   5   0  323.17   13.50
  11  -5   0  330.67   13.10
 -11   5   0  321.27   10.10
   5  11   0  319.97   13.30
  -5 -11   0  328.37   14.10
  -6 -11   0   10.10    3.70
  11  -6   0    6.40    2.30
   6  11   0   11.00    3.40
  11  -6   0    8.60    2.80
  11  -6   0   11.80    3.50
  11  -7   0  626.84   20.00
   7  11   0  638.14   21.30
  -7 -11   0  594.34   22.10
  11  -7   0  611.94   20.60
   8  11   0    4.70    3.00
  11  -8   0    5.90    2.50
  -8 -11   0    8.90    4.20
 -11   8   0   -2.40    2.20
  11  -8   0   -2.40    2.70
 -11   8   0    0.80    2.70
 -11   9   0  462.55   17.60
  11  -9   0  495.55   18.30
 -11   9   0  467.35   16.80
   9  11   0  487.85   18.50
  -9 -11   0  493.85   19.90
  10  11   0    1.40    2.90
 -10 -11   0    3.10    3.80
 -11  10   0   -1.90    2.50
  11 -10   0   -1.60    2.80
 -11  10   0    1.10    2.80
 -11  11   0  205.18   11.70
 -11  11   0  184.38   10.30
  11 -11   0  192.18   10.50
  11  11   0  171.68   10.90
 -11 -11   0  188.08   12.60
 -12 -11   0   -3.50    3.40
 -11  12   0   -2.00    3.00
  11 -12   0    2.20    2.50
 -11  12   0    0.40    1.60
 -11  12   0    5.90    4.30
  12  11   0    3.40    3.00
  10 -12   0  118.59    8.40
  12  10   0   98.79    8.30
  10 -12   0  104.29    8.20
 -12 -10   0  106.79   10.00
   9 -12   0    6.00    3.20
  12   9   0   -1.60    2.50
 -12  -9   0    0.10    4.10
  -9  12   0    4.00    2.20
   9 -12   0   -0.80    2.70
 -12  -8   0  255.57   14.30
  -8  12   0  266.57   10.60
  12   8   0  285.17   12.90
   8 -12   0  258.17   12.70
   8 -12   0  262.27   12.50
  12   7   0   -1.50    2.00
 -12  -7   0    2.30    2.80
 -12  -7   0    1.50    4.00
   7 -12   0    4.50    3.40
   7 -12   0    0.50    2.80
  12   7   0    0.70    2.70
  -7  12   0    2.90    2.60
   6 -12   0 1011.90   31.20
  -6  12   0 1006.40   29.30
 -12  -6   0 1011.20   32.10
   6 -12   0 1043.70   30.80
  12   6   0 1004.90   30.10
  12   6   0 1017.90   29.50
 -12  -6   0 1070.29   33.90
  -6  12   0  990.70   29.40
  -5  12   0    1.40    2.70
  -5  12   0   -0.70    2.20
  12   5   0    3.10    2.40
   5 -12   0    2.90    2.90
   5 -12   0    2.80    3.10
 -12  -5   0    5.60    3.90
  12   5   0    1.80    2.60
 -12  -5   0   -4.10    3.30
  -4  12   0  424.26   16.20
 -12  -4   0  411.06   17.70
   4 -12   0  412.76   16.50
 -12  -4   0  429.36   17.20
  -4  12   0  409.26   14.90
  12   4   0  445.36   15.60
  12   4   0  410.66   15.40
   4 -12   0  436.86   16.10
  12   3   0    2.40    2.30
  12   3   0    2.70    2.40
  -3  12   0    7.10    3.40
   3 -12   0    3.30    2.80
 -12  -3   0    0.80    3.20
 -12  -3   0    2.60    3.20
  -3  12   0   -0.60    2.40
   3 -12   0    4.80    2.90
 -12  -2   0  345.57   14.70
  12   2   0  365.16   13.20
  -2  12   0  354.06   13.40
  -2  12   0  349.27   15.10
  12   2   0  347.87   13.80
   2 -12   0  359.16   14.10
 -12  -2   0  346.27   15.10
   2 -12   0  333.67   14.20
 -12  -1   0    3.60    3.30
  -1  12   0    4.50    2.80
  12   1   0    2.70    2.40
   1 -12   0    1.50    2.60
   1 -12   0    4.50    2.70
 -12  -1   0    3.70    3.10
  -1  12   0    1.10    3.10
  12   1   0    2.10    2.20
 -12   0   0  358.66   14.50
   0 -12   0  372.96   14.70
  12   0   0  393.66   13.70
   0  12   0  406.46   16.90
 -12   0   0  366.66   15.00
   0  12   0  375.86   14.10
  12   0   0  367.16   14.50
   0 -12   0  373.26   14.90
   1  12   0    5.00    2.70
 -12   1   0    5.70    2.70
  -1 -12   0    0.40    2.70
 -12   1   0    3.50    2.90
   1  12   0    0.90    3.30
  12  -1   0    2.20    2.20
  12  -1   0    6.50    2.40
  -1 -12   0    1.00    2.40
   2  12   0  360.16   16.40
  -2 -12   0  372.66   14.80
   2  12   0  354.96   13.90
 -12   2   0  347.37   13.20
 -12   2   0  349.37   14.50
  -2 -12   0  340.37   13.70
  12  -2   0  367.46   13.10
  12  -2   0  338.87   13.90
  -3 -12   0    2.30    2.70
   3  12   0    2.00    2.70
  12  -3   0    4.60    2.50
   3  12   0    3.00    3.40
  12  -3   0    4.20    2.30
 -12   3   0    2.00    2.30
 -12   3   0    1.50    2.90
  -3 -12   0   -1.60    1.70
  12  -4   0  438.66   14.60
   4  12   0  406.56   15.90
   4  12   0  414.56   18.50
 -12   4   0  402.66   13.50
  -4 -12   0  410.96   16.60
  12  -4   0  422.26   15.70
 -12   4   0  415.26   16.30
  -4 -12   0  423.36   15.00
  -5 -12   0   -0.50    3.00
  12  -5   0    3.40    2.20
   5  12   0    3.40    3.60
 -12   5   0   -2.90    2.50
 -12   5   0    3.80    2.10
  12  -5   0    0.20    2.30
   5  12   0    1.00    3.00
  12  -6   0 1023.10   29.80
 -12   6   0  988.60   26.00
   6  12   0 1010.50   30.50
 -12   6   0 1037.20   31.10
  -6 -12   0  987.20   31.50
  12  -7   0    4.20    2.60
  12  -7   0   -0.60    2.70
   7  12   0    4.80    3.40
  -7 -12   0    1.80    3.30
  12  -8   0  256.27   12.50
  12  -8   0  297.47   12.10
   8  12   0  272.27   13.20
  -8 -12   0  282.87   14.60
  -9 -12   0    8.50    4.70
   9  12   0    3.80    3.10
  12  -9   0    1.20    2.70
 -10 -12   0   99.29    9.80
  10  12   0  127.09    9.10
  12 -10   0  100.59    7.70
  11  12   0   -1.70    3.00
 -11 -12   0    1.60    3.70
  12 -11   0   -2.60    2.20
 -12 -12   0  304.27   16.10
  12  12   0  276.07   14.00
 -13 -12   0   -1.00    3.90
  13  12   0   -0.90    2.70
 -12  13   0    0.00    1.60
 -12  13   0    0.20    2.60
 -12  13   0   -1.20    3.40
 -11  13   0  151.68    9.80
 -11  13   0  156.48   11.00
 -13 -11   0  151.88   11.60
  13  11   0  152.08   10.30
 -11  13   0  148.59    7.10
 -10  13   0   -6.80    2.70
 -10  13   0    2.50    4.40
 -10  13   0    4.70    2.10
  13  10   0    1.10    3.30
  10 -13   0   -0.70    2.70
 -13 -10   0   -0.10    4.40
 -13  -9   0  115.79   10.10
  13   9   0  115.29    8.50
   9 -13   0  105.69    8.70
   9 -13   0  117.39    9.00
  -8  13   0    9.80    3.20
  13   8   0    5.10    3.20
 -13  -8   0    8.80    4.70
   8 -13   0    7.50    3.70
   8 -13   0   -0.80    2.80
 -13  -7   0  244.78   13.80
  13   7   0  222.98   10.70
   7 -13   0  221.58   12.30
 -13  -7   0  236.38   13.80
   7 -13   0  241.68   12.00
  -7  13   0  238.58   11.00
  13   7   0  251.87   12.10
  -6  13   0    7.80    3.50
   6 -13   0    8.10    3.70
   6 -13   0    2.20    3.20
  13   6   0    4.70    2.60
 -13  -6   0   -0.90    3.40
  13   6   0    4.50    2.70
 -13  -6   0    5.30    4.30
  13   5   0  721.83   22.90
  -5  13   0  689.93   23.30
   5 -13   0  686.03   24.10
 -13  -5   0  710.53   25.90
  -5  13   0  716.33   22.40
  13   5   0  709.23   22.80
 -13  -5   0  698.03   24.90
   5 -13   0  702.33   23.70
   4 -13   0   -0.10    2.90
  -4  13   0   -3.20    2.20
  13   4   0    5.90    3.00
 -13  -4   0   -5.70    3.30
   4 -13   0    5.80    3.20
  -4  13   0    3.20    3.10
  13   4   0   -0.20    2.40
 -13  -4   0   -0.70    3.40
 -13  -3   0  665.93   24.40
  -3  13   0  689.63   23.90
  13   3   0  700.73   22.70
   3 -13   0  708.03   23.10
 -13  -3   0  680.03   23.80
   3 -13   0  670.73   23.30
  -3  13   0  699.93   22.00
  13   3   0  679.13   21.80
 -13  -2   0   -1.80    3.00
 -13  -2   0    1.80    3.80
  13   2   0    1.90    2.40
   2 -13   0    0.60    2.70
  -2  13   0    0.90    2.30
   2 -13   0   -4.00    2.50
  13   2   0    0.70    2.40
  -2  13   0   -3.90    2.80
   1 -13   0  346.07   14.50
  -1  13   0  347.57   16.00
   1 -13   0  338.07   14.50
 -13  -1   0  348.87   15.10
  13   1   0  337.17   14.10
  -1  13   0  334.37   13.70
  13   1   0  362.76   13.40
 -13  -1   0  340.87   15.00
   0  13   0   13.60    4.70
   0 -13   0    7.80    3.60
 -13   0   0    6.50    3.70
 -13   0   0   14.90    4.10
  13   0   0   12.30    3.60
   0  13   0   17.00    3.70
   0 -13   0    8.00    3.20
  13   0   0    8.20    2.80
 -13   1   0  327.57   13.90
   1  13   0  344.37   16.60
  13  -1   0  356.66   14.40
   1  13   0  346.37   14.00
 -13   1   0  344.47   14.80
  13  -1   0  361.06   13.20
  -1 -13   0  339.17   14.10
  -1 -13   0  332.57   14.50
  -2 -13   0    4.50    2.60
   2  13   0    2.60    3.80
   2  13   0    1.50    2.70
  13  -2   0    0.60    2.40
  13  -2   0    5.40    2.20
 -13   2   0   -2.70    2.80
 -13   2   0    1.20    2.40
  -2 -13   0   -5.00    2.60
  13  -3   0  679.83   22.70
  -3 -13   0  670.93   23.40
   3  13   0  708.53   23.00
   3  13   0  733.23   26.40
  13  -3   0  706.23   21.30
  -3 -13   0  684.23   22.20
 -13   3   0  666.43   21.30
 -13   3   0  673.93   23.20
 -13   4   0   -0.80    2.20
  -4 -13   0   -3.50    3.30
  13  -4   0    0.80    2.80
  13  -4   0   -0.30    3.20
   4  13   0   -3.70    3.20
  -4 -13   0    1.50    2.20
 -13   4   0   -2.30    3.00
   4  13   0    5.00    3.40
   5  13   0  738.73   24.00
  -5 -13   0  705.03   24.80
  13  -5   0  712.33   23.30
 -13   5   0  690.63   20.50
 -13   5   0  707.33   24.20
 -13   6   0    8.10    2.30
 -13   6   0    1.90    3.20
   6  13   0   -1.70    3.00
  -6 -13   0    5.40    4.00
  13  -6   0    4.20    2.70
   7  13   0  221.88   12.10
  -7 -13   0  222.08   12.90
  13  -7   0  230.38   11.00
 -13   7   0  236.68   12.30
 -13   7   0  215.88    7.90
   8  13   0    2.10    3.40
  13  -8   0    7.40    3.00
  -8 -13   0    4.00    3.60
 -13   8   0    4.60    3.60
  13  -9   0  117.29    8.30
  -9 -13   0  105.69    9.70
   9  13   0  111.49    9.00
 -10 -13   0    4.70    4.30
  10  13   0    3.30    3.20
  13 -10   0   -3.50    2.10
 -11 -13   0  139.69   11.60
  11  13   0  147.59   10.20
  12  13   0   -2.40    2.80
 -12 -13   0    7.20    4.70
 -11  14   0    1.90    3.90
 -11  14   0   -2.80    2.70
 -14 -11   0   -0.20    4.00
  14  11   0   -1.90    2.80
 -11  14   0   -1.60    1.70
  14  10   0  130.99    9.20
 -14 -10   0  118.59   10.50
 -10  14   0  119.19    6.90
  10 -14   0  118.19    9.40
 -10  14   0   97.49    8.40
 -10  14   0  127.79   10.60
  14   9   0   -4.30    2.10
   9 -14   0   -2.90    2.80
   9 -14   0    3.10    3.30
 -14  -9   0    2.10    4.30
 -14  -8   0  355.06   17.70
  14   8   0  368.86   15.70
   8 -14   0  363.06   16.00
  -8  14   0  374.96   14.90
   8 -14   0  356.56   16.40
   7 -14   0   -2.60    2.50
  14   7   0    1.10    2.00
   7 -14   0    2.40    3.20
 -14  -7   0   -0.70    4.20
 -14  -7   0    1.30    3.20
  -7  14   0    1.60    2.70
  14   7   0    2.50    2.90
  -6  14   0  191.98   10.70
  14   6   0  197.18   10.60
   6 -14   0  198.08   11.50
 -14  -6   0  184.38   12.10
 -14  -6   0  164.98   12.00
  14   6   0  191.78   10.10
   6 -14   0  178.48   10.50
 -14  -5   0    3.80    3.70
  14   5   0    5.90    3.20
  14   5   0    4.20    2.90
 -14  -5   0    1.90    4.00
  -5  14   0    5.60    3.60
   5 -14   0   -1.70    3.20
   5 -14   0    2.90    3.40
  14   4   0  403.46   16.00
  14   4   0  398.36   15.70
  -4  14   0  422.66   15.80
   4 -14   0  401.36   17.10
   4 -14   0  436.56   17.00
 -14  -4   0  396.96   18.50
  -4  14   0  421.46   17.50
 -14  -4   0  400.66   17.90
  -3  14   0   20.70    5.20
  14   3   0   15.60    3.50
   3 -14   0   15.10    4.30
  14   3   0   19.40    4.20
 -14  -3   0    8.90    4.50
 -14  -3   0   14.50    4.80
   3 -14   0   14.40    4.00
  -3  14   0    8.70    3.10
  -2  14   0  771.72   27.40
 -14  -2   0  842.62   27.90
  -2  14   0  800.92   25.20
  14   2   0  810.62   24.90
 -14  -2   0  824.42   27.30
   2 -14   0  765.82   26.40
   2 -14   0  789.52   26.00
  14   2   0  784.62   25.70
   1 -14   0   -1.20    2.60
 -14  -1   0   -7.80    3.10
  14   1   0    1.30    2.70
  14   1   0    0.00    2.50
  -1  14   0    4.90    3.50
   1 -14   0    2.00    3.30
  -1  14   0   -1.80    3.50
 -14  -1   0    2.10    3.40
  14   0   0  462.35   16.20
   0 -14   0  462.55   18.00
   0  14   0  448.86   19.90
   0  14   0  465.25   17.10
 -14   0   0  445.96   17.90
   0 -14   0  464.75   17.90
  14   0   0  425.06   17.20
 -14   0   0  441.66   18.20
   1  14   0    0.60    3.40
  -1 -14   0    2.30    2.80
  14  -1   0    1.30    2.20
  -1 -14   0   -4.40    3.30
  14  -1   0    2.10    2.70
 -14   1   0    0.70    3.30
   1  14   0    0.00    2.70
 -14   1   0    0.60    3.60
 -14   2   0  791.12   25.30
   2  14   0  783.02   25.60
  -2 -14   0  810.82   26.80
  14  -2   0  838.12   24.50
 -14   2   0  822.12   26.80
   2  14   0  799.22   29.30
  14  -2   0  779.82   25.90
  -2 -14   0  788.62   25.60
   3  14   0   10.10    4.00
  -3 -14   0   15.50    4.30
 -14   3   0    9.10    4.20
  -3 -14   0   14.50    3.70
  14  -3   0   12.40    4.00
 -14   3   0   13.60    3.70
   3  14   0   12.40    5.10
 -14   4   0  424.76   17.50
   4  14   0  412.46   17.00
  -4 -14   0  426.46   16.20
  14  -4   0  443.76   17.10
   4  14   0  375.46   19.60
  -4 -14   0  433.26   18.00
 -14   4   0  425.76   15.20
 -14   5   0   -1.60    3.50
 -14   5   0    2.80    2.40
   5  14   0    2.40    3.00
  14  -5   0    5.40    3.20
  -5 -14   0    1.80    3.80
   6  14   0  196.98   11.40
  14  -6   0  194.68   10.60
  -6 -14   0  203.28   12.40
 -14   6   0  200.58    8.50
 -14   6   0  197.98   11.50
  14  -7   0   -2.30    2.30
 -14   7   0    4.00    3.20
   7  14   0    3.00    3.20
 -14   7   0    2.90    2.10
  -7 -14   0    0.20    3.50
  -8 -14   0  383.06   17.60
 -14   8   0  349.17   11.30
   8  14   0  360.96   16.30
  14  -8   0  346.97   14.70
 -14   8   0  374.06   16.40
  -9 -14   0    3.10    4.10
   9  14   0    0.50    2.90
  10  14   0  122.29    9.60
 -10 -14   0  119.99   10.60
 -11 -14   0    5.30    5.20
  11  14   0    4.50    3.60
 -15 -10   0    1.70    4.50
 -10  15   0    3.00    2.40
 -10  15   0   -0.70    2.70
  15  10   0   -0.20    2.60
 -10  15   0   11.40    5.10
   9 -15   0  170.68   10.40
  -9  15   0  162.98   11.00
  -9  15   0  160.48    9.00
  15   9   0  174.98   10.50
 -15  -9   0  146.59   11.70
  -9  15   0  158.48   12.30
   8 -15   0    0.70    2.80
  15   8   0    7.40    3.60
   8 -15   0   -3.30    2.90
 -15  -8   0   -1.20    3.60
  -7  15   0  284.87   13.80
   7 -15   0  254.97   14.10
 -15  -7   0  321.17   16.50
 -15  -7   0  284.37   15.70
  15   7   0  267.27   12.50
  15   7   0  285.77   13.60
   7 -15   0  319.47   14.30
  15   6   0    0.80    2.40
   6 -15   0   -2.70    2.70
   6 -15   0    2.40    3.40
 -15  -6   0   -2.00    3.30
  -6  15   0    5.00    3.50
  15   6   0   -1.00    2.10
 -15  -6   0    7.00    4.80
 -15  -5   0  152.98   11.60
   5 -15   0  169.88   10.50
  15   5   0  180.58   10.10
  15   5   0  164.88    9.60
  -5  15   0  169.98   10.90
   5 -15   0  167.58   11.00
 -15  -5   0  169.98   12.20
  15   4   0   -6.40    2.20
  15   4   0    3.60    2.50
 -15  -4   0    0.60    4.20
  -4  15   0    3.60    3.70
   4 -15   0    0.60    3.20
 -15  -4   0    1.80    4.10
   4 -15   0    1.30    3.10
 -15  -3   0  630.14   24.10
  15   3   0  594.44   21.30
  15   3   0  580.64   20.50
  -3  15   0  581.04   20.50
   3 -15   0  625.44   22.10
 -15  -3   0  570.74   22.60
   3 -15   0  557.74   21.80
  -3  15   0  589.24   23.10
   2 -15   0    7.80    3.50
 -15  -2   0    7.40    4.30
  -2  15   0    3.10    3.90
   2 -15   0   -1.20    3.00
  -2  15   0   -3.20    2.90
  15   2   0    7.00    3.10
 -15  -2   0    3.00    3.90
  15   2   0    4.40    3.10
   1 -15   0  335.27   14.90
  -1  15   0  307.47   14.00
 -15  -1   0  316.27   15.50
  -1  15   0  360.06   17.50
 -15  -1   0  339.47   16.10
   1 -15   0  322.67   15.00
  15   1   0  320.27   14.50
  15   1   0  345.87   13.80
   0 -15   0   -0.80    3.40
  15   0   0    7.90    3.50
   0  15   0    6.20    3.60
   0 -15   0    0.70    3.10
 -15   0   0    2.10    3.90
 -15   0   0    6.20    4.10
  15   0   0    9.40    2.90
   0  15   0    4.60    4.00
   1  15   0  324.97   17.70
 -15   1   0  345.47   15.40
 -15   1   0  354.96   16.30
   1  15   0  334.07   14.80
  -1 -15   0  345.87   15.20
  15  -1   0  344.97   15.20
  15  -1   0  346.07   14.00
  -1 -15   0  349.57   15.60
   2  15   0    4.40    3.30
   2  15   0    7.30    4.80
  15  -2   0    1.10    2.50
 -15   2   0    7.00    3.90
  -2 -15   0    2.10    2.70
 -15   2   0   -1.40    3.80
  -2 -15   0    5.40    3.60
   3  15   0  542.45   21.10
  -3 -15   0  634.34   22.80
  15  -3   0  580.04   21.40
 -15   3   0  580.64   20.40
  -3 -15   0  603.24   21.30
 -15   3   0  619.24   22.60
   3  15   0  586.14   25.30
  -4 -15   0   -1.40    3.50
   4  15   0    1.30    3.30
 -15   4   0    5.50    3.70
  15  -4   0    8.60    3.50
 -15   4   0    1.90    3.00
   5  15   0  163.68   10.50
  -5 -15   0  164.28   11.30
 -15   5   0  172.18   11.00
  15  -5   0  182.58   10.40
 -15   5   0  166.68    8.60
 -15   6   0   -0.60    3.50
   6  15   0    1.60    3.30
 -15   6   0    4.50    2.60
  15  -6   0   -4.20    2.00
  -6 -15   0    2.50    4.20
   7  15   0  275.97   14.10
 -15   7   0  289.37   10.70
  -7 -15   0  278.97   15.30
  15  -7   0  289.47   13.50
 -15   7   0  278.77   16.60
  -8 -15   0   -2.90    3.60
   8  15   0   12.60    4.30
  15  -8   0    0.90    2.20
 -15   8   0    0.50    2.00
   9  15   0  180.88   11.50
  -9 -15   0  173.48   12.00
  10  15   0    2.50    3.60
 -10 -15   0   -6.20    3.50
  -8  16   0  137.39   10.80
  -8  16   0  170.18   13.10
  -8  16   0  167.78   10.10
   8 -16   0  156.48    9.50
 -16  -8   0  152.28   11.70
  16   8   0  136.99    9.40
 -16  -7   0    8.70    3.60
  16   7   0    6.60    3.10
 -16  -7   0    2.90    4.30
   7 -16   0    6.30    2.90
  16   7   0    8.50    3.30
   7 -16   0    5.00    3.90
   6 -16   0  179.28   11.80
   6 -16   0  200.38   11.40
 -16  -6   0  178.18   12.40
  16   6   0  186.68   10.70
 -16  -6   0  209.38   13.50
  16   6   0  187.48   10.30
   5 -16   0    0.90    3.00
  -5  16   0    6.30    3.50
 -16  -5   0   -0.50    3.80
  16   5   0   12.30    3.10
 -16  -5   0   -1.50    3.70
   5 -16   0   -3.80    3.00
  16   5   0    4.70    3.10
  -4  16   0  265.17   15.10
   4 -16   0  246.08   13.70
 -16  -4   0  277.27   15.70
  16   4   0  276.07   13.30
  16   4   0  266.17   12.70
 -16  -4   0  250.17   14.40
   4 -16   0  264.27   13.70
  16   3   0    0.80    2.30
  -3  16   0    5.90    4.50
   3 -16   0   -1.30    2.90
 -16  -3   0    3.00    4.00
  16   3   0    3.60    3.30
   3 -16   0    7.80    3.70
 -16  -3   0    7.30    4.50
 -16  -2   0  215.48   13.50
   2 -16   0  182.18   11.80
  16   2   0  220.58   10.80
  -2  16   0  216.78   14.30
  -2  16   0  215.28   11.50
   2 -16   0  233.78   12.40
 -16  -2   0  218.98   13.00
  16   2   0  199.28   11.70
  16   1   0   -0.70    2.00
  16   1   0    1.80    2.90
   1 -16   0   -0.20    3.00
  -1  16   0   -3.70    2.70
   1 -16   0    1.50    3.20
  -1  16   0    4.90    4.40
 -16  -1   0   -5.10    3.70
 -16  -1   0   -5.20    3.50
   0  16   0  111.49    8.70
   0 -16   0  124.89    9.40
   0  16   0  127.19   13.60
   0 -16   0  129.99    9.40
  16   0   0  127.59    9.20
 -16   0   0  111.19    9.60
 -16   0   0  121.19   10.00
  -1 -16   0   -3.90    2.40
 -16   1   0    3.20    3.40
  16  -1   0    4.60    3.10
   1  16   0    1.40    4.30
 -16   1   0    4.40    4.40
   1  16   0    3.20    3.00
  -1 -16   0   -4.80    2.80
 -16   2   0  219.28   12.30
   2  16   0  224.98   12.10
 -16   2   0  202.38   12.60
  -2 -16   0  228.48   12.70
  16  -2   0  203.78   11.80
  -2 -16   0  222.18   11.90
   3  16   0   -4.90    3.00
 -16   3   0    2.80    4.00
  -3 -16   0   -0.90    3.00
 -16   3   0    0.40    3.00
  -3 -16   0    3.00    3.70
  16  -3   0    1.80    3.30
  16  -4   0  274.37   13.60
   4  16   0  262.57   13.60
  -4 -16   0  250.57   14.10
 -16   4   0  254.47   12.20
 -16   4   0  276.07   14.30
  16  -5   0    0.50    2.80
 -16   5   0    2.80    3.60
   5  16   0    2.80    3.20
  -5 -16   0   -6.90    3.20
 -16   5   0    4.20    2.70
  16  -6   0  186.58   10.90
 -16   6   0  183.88    9.00
  -6 -16   0  196.88   12.80
   6  16   0  184.18   11.40
  -7 -16   0   -1.50    4.00
   7  16   0   12.90    4.60
 -16   7   0    8.70    2.60
  16  -7   0    2.50    2.90
  16  -8   0  138.49    8.70
   8  16   0  153.28   10.70
 -16   8   0  143.09    6.60
  -8 -16   0  145.39   11.20
  -6  17   0   -0.10    4.10
  17   6   0    1.50    2.50
 -17  -6   0    5.60    4.40
  -6  17   0    3.50    5.40
   6 -17   0    2.10    3.00
  -6  17   0   -5.60    3.80
  17   6   0    4.60    3.20
 -17  -6   0    1.10    3.60
  17   5   0  180.08   10.20
  17   5   0  161.68   10.00
 -17  -5   0  170.98   12.30
   5 -17   0  185.78   10.80
   5 -17   0  155.78   11.30
 -17  -5   0  166.58   12.20
 -17  -4   0    6.70    4.10
  17   4   0    0.80    2.60
   4 -17   0    5.50    4.00
   4 -17   0    5.90    3.60
 -17  -4   0   -4.00    3.30
  17   4   0    2.70    2.60
   3 -17   0  114.89    9.00
  17   3   0  109.69    8.60
 -17  -3   0  111.89   10.10
 -17  -3   0  120.69   10.50
   3 -17   0   98.79    8.90
  17   3   0  116.89    7.70
 -17  -2   0   -5.20    3.60
  17   2   0   -3.80    2.50
 -17  -2   0   -7.90    3.40
  17   2   0   -0.50    1.90
   2 -17   0    7.30    3.20
   2 -17   0   -5.00    2.90
  -1  17   0   72.29    8.10
 -17  -1   0   69.99    9.40
   1 -17   0   89.89    8.00
  17   1   0   56.09    7.30
 -17  -1   0   62.69    8.30
   1 -17   0   80.19    8.90
 -17   0   0   17.40    5.30
 -17   0   0   11.70    4.80
  17   0   0   10.50    4.20
   0  17   0   20.30    4.20
   0 -17   0   21.60    4.40
   0 -17   0   19.40    4.60
  -1 -17   0   62.89    8.00
  17  -1   0   52.99    7.40
   1  17   0   48.60    6.90
 -17   1   0   60.29    8.30
 -17   1   0   68.29    8.50
  -1 -17   0   61.39    7.70
  -2 -17   0   -2.30    3.10
   2  17   0    1.70    3.00
 -17   2   0    3.90    3.40
  17  -2   0    0.20    3.00
 -17   2   0   -1.30    3.70
   3  17   0  103.29   10.20
 -17   3   0  118.69    9.00
   3  17   0  134.69    8.40
   3  17   0  100.49    8.40
  17  -3   0  101.09    8.90
   3  17   0  120.09    9.30
 -17   3   0  106.49    9.30
  -3 -17   0  126.19    9.90
  17  -4   0    0.30    2.90
  -4 -17   0    4.60    3.80
   4  17   0    2.90    2.80
 -17   4   0    7.30    3.30
  -5 -17   0  163.68   11.70
   5  17   0  183.78   11.10
 -17   5   0  159.28    9.30
  17  -5   0  161.08   10.60
  17  -6   0   -6.30    2.20
   6  17   0    4.40    3.30
  -6 -17   0    1.20    3.70
 -17   6   0   -0.30    2.50
 -18  -3   0   -1.50    3.40
  18   3   0    0.40    3.10
  -3  18   0    1.20    4.00
   3 -18   0   -2.60    2.50
 -18  -3   0    0.30    3.90
  -3  18   0    6.50    3.90
  -3  18   0   12.30    5.60
   2 -18   0   94.49    8.10
 -18  -2   0   67.89    9.40
  -2  18   0   83.99   10.60
 -18  -2   0   84.69    9.90
  -2  18   0   76.19   10.50
  18   2   0   80.59    9.10
  -2  18   0   70.39    8.80
  -1  18   0    1.40    4.30
  -1  18   0    9.20    3.60
  -1  18   0    3.90    4.80
   1 -18   0    0.30    3.20
 -18  -1   0   10.90    4.70
  18   1   0    9.00    3.70
 -18  -1   0   14.70    4.70
   0  18   0  137.69   11.70
  18   0   0  147.89   10.50
   0  18   0  146.19   10.30
   0  18   0  161.28   12.10
 -18   0   0  132.39   10.60
 -18   0   0  141.39   11.20
   0 -18   0  120.69    9.60
   0  18   0  137.99    9.40
   1  18   0   -2.10    4.10
 -18   1   0    7.90    4.50
   1  18   0    5.50    3.30
 -18   1   0   -0.20    4.20
  -1 -18   0   -0.30    3.10
  18  -1   0    7.70    3.50
   1  18   0    5.40    3.30
 -18   2   0   75.79    8.70
   2  18   0   72.69   10.00
  18  -2   0   70.29    8.80
   2  18   0   95.59    7.90
   2  18   0   79.89    8.20
  -2 -18   0   76.69    9.00
 -18   2   0   84.49   10.60
   2  18   0   95.19    8.90
  -3 -18   0   -5.30    3.40
 -18   3   0    2.60    3.30
  18  -3   0    1.40    2.70
   3  18   0   -4.90    2.90
   1  -2  -1   85.19    3.10
  -2  -1  -1   81.49    3.40
   2   1  -1   82.69    3.20
   1  -2  -1   77.79    3.10
  -1   2  -1   71.29    2.50
   2   1   1   75.69    2.90
   2   1   1   77.19    2.80
   1  -2   1   82.49    3.10
   1  -2   1   79.19    3.00
  -2  -1   1   87.59    4.20
   2   0  -1   -0.20    0.60
  -2   0  -1   -0.10    0.70
   0   2  -1    0.70    1.00
   0  -2  -1    0.10    0.80
   0   2  -1    0.00    0.70
   2   0   1    0.20    0.60
  -2   0   1   -0.20    0.80
   2   0   1   -0.20    0.60
   0   2   1    0.70    0.70
   0  -2   1   -0.50    0.70
  -2   0   1   -1.10    0.80
   2  -1  -1   77.39    2.80
   2  -1  -1   74.19    3.10
   1   2  -1   76.49    3.00
  -1  -2  -1   76.49    3.20
   1   2   1   74.79    2.80
   2  -1   1   81.29    2.80
  -1  -2   1   76.19    3.20
  -2   1   1   71.39    2.60
   2  -2  -1    0.40    0.80
   2  -2  -1    0.50    0.70
  -2  -2  -1    0.30    1.10
  -2  -2  -1    0.30    1.10
   2  -2  -1   -2.00    1.00
   2   2  -1    0.40    0.90
   2  -2   1   -1.00    0.80
  -2  -2   1   -0.60    1.20
   2   2   1   -0.30    0.90
   2  -2   1   -0.20    0.80
   2   2   1   -0.70    0.60
   2  -2   1    0.10    0.70
   2  -3  -1 1057.69   26.40
  -3  -2  -1 1050.39   27.00
   2  -3  -1 1041.30   26.50
   2  -3  -1 1062.09   25.70
   3   2  -1 1107.19   26.10
  -3  -2  -1 1073.79   26.60
   3   2  -1 1034.00   26.10
  -3  -2   1 1082.99   26.80
   2  -3   1 1076.99   26.20
   2  -3   1 1088.39   25.50
  -3  -2   1 1111.99   27.50
   2  -3   1 1082.39   26.50
   2  -3   1 1044.50   25.90
  -2   3   1 1035.90   26.00
   3   2   1 1104.39   26.00
  -2   3   1 1057.79   25.50
   3   2   1 1084.99   26.30
  -3  -1  -1  352.56   10.10
  -1   3  -1  346.47    9.50
  -1   3  -1  353.76    9.80
   1  -3  -1  341.67    9.90
   1  -3  -1  370.86   10.00
   3   1  -1  365.46    9.80
   3   1  -1  349.87    9.50
  -3  -1  -1  363.56    9.90
   1  -3   1  365.86   10.00
  -1   3   1  352.96    9.70
   1  -3   1  349.07    9.60
   3   1   1  341.07    9.60
  -3  -1   1  358.16   10.20
   3   1   1  363.46    9.60
  -1   3   1  352.86    9.70
  -3  -1   1  356.26   10.40
   0  -3  -1    1.70    1.20
   0   3  -1   -0.80    1.00
   3   0  -1   -0.10    0.80
   0   3  -1   -0.30    1.10
   3   0  -1    0.90    0.90
  -3   0  -1   -0.10    0.90
  -3   0  -1    0.30    1.00
   0  -3  -1    0.30    0.90
  -3   0   1   -1.20    1.10
   0   3   1   -0.10    1.10
   0  -3   1   -0.70    0.90
   0   3   1    0.20    0.90
   3   0   1   -0.10    0.80
   3   0   1   -0.30    0.80
  -3   0   1    0.60    1.10
   0  -3   1   -1.00    1.00
   3  -1  -1  361.16   10.00
  -1  -3  -1  358.66    9.50
   1   3  -1  360.46   10.60
   3  -1  -1  355.56    9.70
  -1  -3   1  370.16   10.00
   1   3   1  361.26   10.70
   1   3   1  340.67    9.50
  -3   1   1  332.17    9.10
   3  -1   1  330.47    9.50
  -1  -3   1  364.96    9.70
  -3   1   1  332.97    9.40
   3  -1   1  365.56    9.70
   3  -1   1  351.66    9.40
  -2  -3  -1 1063.79   25.70
   2   3  -1 1064.19   27.60
  -2  -3  -1 1088.99   30.00
   3  -2  -1 1122.89   26.20
   3  -2  -1 1091.09   26.30
   3  -2  -1 1054.39   26.60
   2   3  -1 1034.50   26.50
  -2  -3  -1 1053.29   26.70
  -2  -3   1 1067.39   26.80
   3  -2   1 1096.29   26.10
   2   3   1 1069.49   26.40
   3  -2   1 1080.39   26.30
  -2  -3   1 1096.39   26.00
   3  -2   1 1091.59   26.40
   3  -3  -1    0.30    0.80
  -3  -3  -1    1.50    1.30
   3  -3  -1   -1.00    0.70
   3   3  -1   -0.60    0.90
  -3  -3  -1   -1.00    1.30
   3   3  -1    0.90    1.30
   3  -3  -1    0.40    0.80
   3   3  -1   -0.40    0.70
   3  -3  -1    0.20    1.20
   3  -3   1   -1.20    0.90
   3  -3   1    1.10    1.10
   3   3   1    0.50    0.70
   3   3   1    0.30    0.70
  -3  -3   1   -0.20    0.70
   3   3   1   -0.70    0.90
   3   3   1   -0.40    0.60
   3  -3   1   -0.10    1.00
  -3  -3   1    0.00    1.20
   3  -3   1   -0.50    0.70
  -3  -3   1   -0.70    1.40
   3  -4  -1  106.69    4.90
   4   3  -1  123.09    4.60
  -4  -3  -1  103.59    5.10
   4   3  -1  105.69    4.70
  -4  -3  -1  117.89    5.60
   3  -4  -1  122.49    4.30
   3  -4  -1  110.69    4.80
   3  -4   1  115.89    5.10
   3  -4   1  111.19    4.60
  -3   4   1  106.39    3.60
   3  -4   1  121.39    4.10
  -4  -3   1  110.89    5.70
   4   3   1  112.79    4.80
   4   3   1  114.89    4.40
  -4  -3   1  111.89    5.40
  -3   4   1  116.79    3.70
  -3   4   1  117.49    4.20
   3  -4   1  116.19    4.60
  -2   4  -1   91.59    4.20
  -2   4  -1  106.79    3.40
   2  -4  -1  108.19    3.60
  -4  -2  -1  105.59    4.80
   2  -4  -1  101.39    4.50
   4   2  -1  109.89    4.30
  -2   4  -1  100.59    3.60
   4   2  -1  110.29    4.30
  -4  -2  -1  104.19    5.10
   2  -4  -1  101.79    4.50
  -4  -2   1   99.89    5.20
  -2   4   1  104.09    4.00
   2  -4   1  102.29    4.60
   2  -4   1  101.79    4.20
   4   2   1  106.89    4.40
   2  -4   1  110.29    3.40
   4   2   1   99.79    4.10
  -4  -2   1  103.29    4.90
  -2   4   1  105.09    3.90
   4   1  -1    5.00    1.30
  -4  -1  -1    3.40    1.50
   1  -4  -1    4.70    1.40
  -1   4  -1    3.40    1.30
   4   1  -1    2.60    1.00
  -4  -1  -1    3.30    1.50
  -1   4  -1    5.50    1.40
   1  -4  -1    3.50    1.30
   4   1   1    5.80    1.30
  -4  -1   1    4.90    1.60
   1  -4   1    5.20    1.40
  -1   4   1    4.80    1.40
  -4  -1   1    1.20    1.50
  -1   4   1    3.90    1.20
   1  -4   1    1.40    1.20
   4   1   1    4.20    1.30
  -4   0  -1    1.00    1.10
   4   0  -1    0.40    0.80
   0   4  -1    0.60    1.10
   0  -4  -1    0.00    1.20
   4   0  -1    0.40    0.90
  -4   0  -1    0.00    1.00
   0  -4  -1    0.20    0.90
   0   4  -1    1.20    1.30
   0  -4   1   -1.00    1.00
   0  -4   1   -0.20    1.00
  -4   0   1   -1.40    1.30
   0   4   1   -1.00    0.90
   0   4   1   -0.10    1.20
   4   0   1   -0.80    0.90
  -4   0   1   -0.30    1.20
   4   0   1    1.10    1.00
   4  -1  -1    3.10    1.20
   1   4  -1    2.60    1.30
   1   4  -1    4.00    1.60
   4  -1  -1    5.60    1.10
  -1  -4  -1    4.50    1.60
  -4   1  -1    5.30    0.90
  -1  -4  -1    3.30    1.10
   4  -1  -1    3.50    1.30
  -4   1  -1    3.60    0.80
  -4   1  -1    3.40    1.20
   4  -1   1    4.00    1.20
  -4   1   1    3.40    0.80
  -4   1   1    3.20    1.10
  -4   1   1    3.40    0.90
  -1  -4   1    3.60    1.20
  -1  -4   1    3.20    1.40
   1   4   1    3.40    1.20
   4  -1   1    4.00    0.90
   1   4   1    5.20    1.70
   4  -1   1    3.80    1.20
  -2  -4  -1  105.59    4.10
   4  -2  -1  110.89    4.70
  -2  -4  -1  107.99    4.90
   2   4  -1   95.69    5.30
   2   4  -1  108.79    4.60
   4  -2  -1  102.19    4.40
  -2  -4  -1  108.09    3.90
   4  -2  -1  106.89    3.80
  -2  -4   1  115.99    4.30
   4  -2   1  104.49    4.20
   4  -2   1  110.69    4.40
   2   4   1  103.19    5.50
  -4   2   1  104.29    4.10
   4  -2   1  113.89    4.20
   4  -2   1  110.79    4.30
  -4   2   1  108.69    4.00
   2   4   1  104.59    4.40
  -2  -4   1  106.79    4.80
   4  -3  -1  122.39    4.70
  -3  -4  -1  117.99    4.20
  -3  -4  -1  118.19    5.70
   3   4  -1  124.19    4.20
  -3  -4  -1  105.49    5.10
   4  -3  -1  120.89    4.20
   4  -3  -1  119.49    5.10
   4  -3  -1  114.89    4.70
   3   4  -1  117.29    6.00
   3   4  -1  110.29    4.90
   3   4   1  106.89    4.70
   4  -3   1  110.69    4.50
   4  -3   1  116.99    4.80
   4  -3   1  109.29    4.60
   3   4   1  115.29    3.90
   4  -3   1  113.49    4.70
  -3  -4   1  119.09    5.90
  -3  -4   1  119.39    5.50
  -3  -4   1  121.79    4.40
   4  -4  -1   -2.40    0.90
   4   4  -1    0.00    1.20
  -4  -4  -1   -1.50    1.40
   4   4  -1   -1.90    1.30
  -4  -4  -1    1.00    1.80
   4  -4  -1    0.60    1.10
   4   4  -1    0.50    1.00
   4  -4  -1   -0.60    0.90
   4  -4  -1   -1.00    1.50
  -4  -4   1   -0.60    1.50
   4   4   1   -0.30    0.70
   4  -4   1   -2.80    1.00
   4  -4   1   -0.50    0.80
  -4  -4   1    0.80    1.90
   4   4   1   -0.90    1.50
   4   4   1    0.30    1.20
  -4  -4   1   -0.40    0.70
   4  -4   1   -1.50    1.10
   4   4   1    1.80    0.80
   4   4   1   -0.40    0.80
   4  -4   1   -0.50    1.10
  -5  -4  -1   85.39    5.40
   4  -5  -1   84.09    4.50
   5   4  -1   83.39    5.30
   5   4  -1   83.29    4.10
   5   4  -1   74.49    4.30
   4  -5  -1   70.99    4.50
   4  -5  -1   81.29    3.80
  -5  -4  -1   75.89    5.00
  -5  -4   1   70.39    4.90
   5   4   1   84.39    2.90
  -4   5   1   84.59    3.00
   5   4   1   83.09    3.90
   5   4   1   87.29    5.90
   4  -5   1   76.99    4.20
   4  -5   1   81.69    4.70
  -5  -4   1   86.09    3.30
  -4   5   1   78.59    2.90
  -4   5   1   81.99    3.80
   4  -5   1   84.29    3.70
   5   4   1   82.19    4.50
  -5  -4   1   77.19    5.50
   5   4   1   77.79    3.00
   4  -5   1   81.69    4.20
   3  -5  -1   97.39    3.90
  -5  -3  -1   89.39    5.40
   5   3  -1   93.79    4.50
   5   3  -1  102.19    4.50
   3  -5  -1   92.09    4.80
  -3   5  -1   92.69    3.30
   3  -5  -1   92.59    4.80
  -5  -3  -1   97.79    5.20
  -3   5  -1   93.39    3.20
   3  -5   1  101.69    3.70
   5   3   1   94.79    4.30
   3  -5   1   99.19    4.50
  -5  -3   1   96.59    5.40
  -3   5   1   94.69    4.10
  -3   5   1   99.69    3.90
  -5  -3   1   99.59    5.80
   3  -5   1  104.49    5.10
  -3   5   1   94.59    3.80
   5   3   1  103.49    4.70
   2  -5  -1   52.69    3.60
   2  -5  -1   56.69    2.50
  -2   5  -1   48.90    3.30
  -2   5  -1   52.89    3.00
  -2   5  -1   56.09    2.80
   5   2  -1   57.89    3.40
   5   2  -1   54.99    3.20
  -5  -2  -1   53.99    3.90
  -5  -2  -1   59.99    4.10
   2  -5   1   57.99    3.70
   5   2   1   56.69    3.30
  -5  -2   1   43.70    3.70
  -5  -2   1   57.09    4.30
  -2   5   1   56.09    3.00
   2  -5   1   53.39    3.30
  -2   5   1   58.69    3.30
   2  -5   1   54.09    2.20
   5   2   1   60.59    3.50
   1  -5  -1  230.38    7.90
   5   1  -1  224.08    7.10
  -5  -1  -1  217.88    7.90
  -1   5  -1  228.78    7.70
   5   1  -1  232.48    7.70
  -5  -1  -1  225.78    7.80
  -1   5  -1  222.98    7.60
   1  -5  -1  225.38    7.80
  -1   5   1  214.08    7.80
   1  -5   1  227.28    7.50
  -5  -1   1  226.38    8.20
   5   1   1  225.58    7.60
  -1   5   1  227.58    7.20
   1  -5   1  227.38    7.90
   5   1   1  229.48    7.50
  -5  -1   1  220.78    8.10
   5   0  -1   -1.10    0.90
   0  -5  -1    0.50    1.00
  -5   0  -1    0.20    1.10
  -5   0  -1    0.30    1.20
   5   0  -1    0.30    1.00
   0   5  -1    1.80    1.30
   0   5  -1   -1.70    1.10
   0  -5  -1   -1.50    1.20
   5   0   1    0.00    1.00
   0  -5   1   -1.20    1.00
   5   0   1    0.70    1.10
   0   5   1    0.70    1.10
  -5   0   1   -0.30    1.50
  -5   0   1    0.50    1.30
   0  -5   1    1.50    1.30
   0   5   1   -1.20    1.20
   5  -1  -1  222.78    7.70
  -5   1  -1  234.28    6.70
   1   5  -1  228.08    7.70
   1   5  -1  223.68    8.60
  -1  -5  -1  226.98    7.60
  -1  -5  -1  232.08    8.10
   5  -1  -1  230.28    6.90
  -5   1  -1  226.88    7.60
  -5   1  -1  218.38    6.60
   5  -1   1  236.98    6.70
  -5   1   1  211.78    7.90
  -1  -5   1  230.18    7.80
  -5   1   1  217.98    7.10
   5  -1   1  231.48    7.70
  -5   1   1  229.58    6.60
   1   5   1  234.98    7.50
   1   5   1  233.88    8.70
  -1  -5   1  223.68    7.80
  -5   1   1  227.08    6.40
   5  -1   1  220.58    7.30
  -2  -5  -1   53.39    3.80
   5  -2  -1   51.59    3.60
   2   5  -1   59.89    3.60
   2   5  -1   53.69    4.30
   5  -2  -1   58.19    3.50
  -2  -5  -1   56.49    3.10
   5  -2  -1   54.79    2.80
  -2  -5  -1   56.59    3.10
   5  -2   1   55.69    3.30
  -5   2   1   61.09    2.50
  -5   2   1   55.99    2.90
  -5   2   1   52.09    2.40
  -2  -5   1   55.89    3.30
   5  -2   1   56.49    3.20
   5  -2   1   59.29    3.00
   2   5   1   55.89    3.40
  -2  -5   1   51.99    3.70
   2   5   1   51.19    4.20
  -5   2   1   62.29    2.80
   5  -3  -1  107.19    4.40
  -3  -5  -1   98.19    3.60
  -3  -5  -1   96.89    5.20
   5  -3  -1   92.89    3.90
  -3  -5  -1  101.39    5.50
  -3  -5  -1   96.09    4.10
   5  -3  -1   96.49    4.60
   5  -3  -1   88.09    4.80
   3   5  -1  101.29    3.60
   3   5  -1   92.19    5.70
   3   5  -1   95.79    4.80
  -3  -5   1   99.99    5.60
   5  -3   1   94.09    4.40
  -3  -5   1   96.39    5.10
  -3  -5   1  101.69    4.30
   5  -3   1   95.89    4.60
   5  -3   1   93.49    4.50
   3   5   1   95.99    5.90
   5  -3   1   98.39    4.50
   3   5   1   96.39    4.70
  -4  -5  -1   83.59    5.40
   5  -4  -1   83.29    3.70
  -4  -5  -1   71.19    4.80
   5  -4  -1   78.69    4.60
   5  -4  -1   75.69    4.10
   5  -4  -1   79.39    4.20
   4   5  -1   82.79    3.60
   4   5  -1   86.79    4.60
   4   5  -1   76.29    5.40
  -4  -5   1   81.39    5.10
   5  -4   1   82.29    4.00
   5  -4   1   79.29    4.20
   4   5   1   81.99    4.50
  -4  -5   1   77.19    5.50
   5  -4   1   77.69    4.30
  -4  -5   1   83.99    3.80
   5  -4   1   77.09    4.20
   4   5   1   80.39    3.40
   5  -5  -1   -1.50    1.30
   5  -5  -1    3.60    2.00
   5   5  -1    3.40    2.30
   5   5  -1    0.40    1.50
  -5  -5  -1    0.80    2.20
   5  -5  -1    0.80    1.40
   5   5  -1    1.70    1.10
  -5  -5  -1   -2.50    1.70
   5  -5  -1   -1.20    1.20
   5  -5   1   -0.30    1.40
  -5  -5   1   -2.90    2.10
   5  -5   1   -0.20    1.20
   5  -5   1    1.00    1.50
  -5  -5   1    0.10    0.90
   5   5   1   -0.90    1.70
   5  -5   1   -0.10    1.60
  -5  -5   1   -2.50    1.80
   5   5   1    0.60    0.90
   5   5   1    1.30    1.00
   5   5   1    0.20    1.40
   5   5   1   -1.20    0.90
   5  -6  -1   30.00    2.70
   6   5  -1   26.40    2.80
   5  -6  -1   27.30    3.30
   6   5  -1   24.20    3.20
  -6  -5  -1   25.50    3.70
  -6  -5  -1   33.40    4.60
   5  -6  -1   22.80    3.20
   6   5  -1   23.20    3.90
   5  -6   1   27.70    3.30
   5  -6   1   27.90    3.20
   6   5   1   27.10    3.80
   5  -6   1   30.40    3.80
  -5   6   1   27.20    1.90
  -6  -5   1   24.80    4.20
   5  -6   1   26.60    2.30
   6   5   1   30.90    2.60
   6   5   1   28.40    1.80
  -6  -5   1   25.50    3.90
  -5   6   1   28.50    2.50
  -5   6   1   21.20    1.70
   6   5   1   24.20    3.10
   6   5   1   26.60    1.60
  -6  -5   1   35.90    2.10
   4  -6  -1   10.40    1.70
  -6  -4  -1    4.60    2.30
   6   4  -1    6.70    2.00
   4  -6  -1    7.50    2.10
   6   4  -1   10.60    2.00
   4  -6  -1    7.80    2.20
  -4   6  -1    5.30    1.80
  -4   6  -1    8.30    1.10
  -6  -4  -1    7.50    2.60
  -4   6   1    9.40    1.60
  -4   6   1    7.60    1.50
  -4   6   1    8.10    1.70
  -6  -4   1    8.40    2.60
   4  -6   1    8.10    1.40
   4  -6   1    7.40    2.00
   6   4   1   10.70    2.00
  -6  -4   1    8.10    2.80
   6   4   1    9.40    2.10
   4  -6   1   10.80    2.40
  -6  -3  -1  110.59    5.90
   3  -6  -1  100.59    5.40
   6   3  -1  115.59    5.20
   6   3  -1  105.29    5.10
   3  -6  -1  111.09    4.20
   3  -6  -1  112.49    5.50
  -6  -3  -1  108.59    6.30
  -3   6  -1  109.69    5.30
  -3   6  -1  112.49    4.20
  -3   6  -1  104.19    4.40
  -6  -3   1  100.09    6.00
  -3   6   1  118.09    4.80
   3  -6   1  115.69    5.80
   3  -6   1  107.19    5.20
   6   3   1  109.99    5.00
  -6  -3   1  109.19    6.40
   3  -6   1  113.59    3.90
  -3   6   1  109.69    4.60
  -3   6   1   99.59    4.70
   6   3   1  108.19    5.20
  -6  -2  -1  111.69    5.80
   6   2  -1  110.89    4.90
   2  -6  -1  111.49    3.90
  -6  -2  -1  114.89    6.00
   2  -6  -1  104.39    5.40
   2  -6  -1  112.39    5.50
  -2   6  -1  104.59    4.90
  -2   6  -1  102.79    5.10
   6   2  -1  105.79    5.10
  -6  -2   1  104.09    6.00
  -2   6   1  126.59    4.90
   6   2   1  114.79    5.10
   6   2   1  107.19    5.00
  -6  -2   1  110.39    5.90
   2  -6   1  112.99    5.70
   2  -6   1  100.89    5.00
  -2   6   1  118.49    5.40
  -6  -1  -1   16.40    2.70
  -1   6  -1   16.20    2.40
  -1   6  -1   12.50    2.30
   1  -6  -1   14.30    2.40
   6   1  -1   14.50    2.30
  -6  -1  -1   15.80    2.60
   6   1  -1   18.00    2.10
   1  -6  -1   15.30    2.40
   6   1   1   14.90    2.20
  -6  -1   1   18.50    2.90
  -1   6   1   16.90    2.30
   1  -6   1   13.20    2.20
   1  -6   1   13.30    2.40
   6   1   1   15.50    2.20
  -6  -1   1   12.80    2.60
  -1   6   1   16.60    2.70
   6   0  -1   -0.10    1.10
   0   6  -1    0.60    1.60
  -6   0  -1    0.60    1.40
   0   6  -1   -0.30    1.30
   6   0  -1   -0.10    1.20
  -6   0  -1    0.50    1.50
   0  -6  -1    0.40    1.40
   0  -6  -1    1.50    1.30
   0   6   1   -0.10    1.40
  -6   0   1   -0.60    1.50
  -6   0   1   -0.10    1.50
   0   6   1    0.70    1.30
   6   0   1    0.30    1.10
   0  -6   1    1.30    1.50
   6   0   1    0.60    1.30
   0  -6   1    3.60    1.60
   6  -1  -1   16.90    2.60
   1   6  -1   15.90    3.00
  -1  -6  -1   12.40    2.50
  -1  -6  -1   14.30    2.20
   6  -1  -1   13.70    1.80
  -6   1  -1   14.80    2.30
   1   6  -1   12.40    2.30
  -6   1  -1   14.80    1.90
  -6   1  -1   11.00    1.60
  -6   1   1   13.20    1.50
  -6   1   1   16.70    1.40
  -1  -6   1   10.80    2.10
   6  -1   1   17.30    1.60
   6  -1   1   14.70    2.40
  -1  -6   1   16.70    2.60
  -6   1   1   13.50    2.40
   6  -1   1   13.00    2.10
   1   6   1   13.20    2.10
  -6   1   1   11.80    2.00
   1   6   1   17.00    3.10
  -6   1   1   14.80    2.10
   6  -2  -1  118.89    5.50
  -2  -6  -1  107.49    5.70
  -6   2  -1  111.09    3.50
  -6   2  -1  116.09    5.30
   2   6  -1  110.09    6.50
   6  -2  -1  116.79    4.60
  -2  -6  -1  113.19    5.00
   2   6  -1  104.09    5.30
   2   6   1  119.59    5.40
   6  -2   1  108.79    5.00
  -2  -6   1  109.19    5.60
  -6   2   1  119.79    4.30
  -6   2   1  124.79    4.60
   2   6   1  105.29    6.30
   6  -2   1  114.49    4.60
  -6   2   1  117.19    4.30
  -6   2   1  116.79    4.40
   6  -2   1  104.99    5.20
  -2  -6   1  116.99    5.30
  -3  -6  -1  110.19    5.90
  -3  -6  -1  110.69    4.10
   3   6  -1  108.89    6.60
   6  -3  -1  110.09    5.40
  -3  -6  -1  111.39    4.80
   6  -3  -1  113.39    5.70
   3   6  -1  105.59    5.50
   6  -3  -1  106.99    4.60
  -3  -6  -1  117.89    6.40
  -6   3   1  106.99    4.80
  -3  -6   1  122.19    5.20
  -3  -6   1  108.09    5.90
   6  -3   1  104.89    5.20
   6  -3   1  113.19    5.30
   6  -3   1  114.09    4.90
  -3  -6   1  117.49    6.20
   6  -3   1  110.79    5.10
  -6   3   1  121.99    4.80
   3   6   1  106.79    5.30
   3   6   1  108.79    6.70
  -4  -6  -1    6.20    2.40
  -4  -6  -1    5.20    2.20
   6  -4  -1    8.90    2.30
   4   6  -1    9.70    1.40
  -4  -6  -1    7.70    1.60
   6  -4  -1    6.60    1.60
   4   6  -1    6.70    2.00
  -4  -6  -1    8.00    1.40
   6  -4  -1    7.80    1.80
   6  -4  -1    6.70    1.80
   4   6  -1    7.20    2.50
   6  -4   1    7.00    1.80
   6  -4   1    4.60    1.70
  -4  -6   1    6.20    2.20
   6  -4   1    6.80    1.90
   4   6   1    9.40    3.10
   6  -4   1    9.10    1.90
  -4  -6   1    7.10    2.40
   4   6   1    8.10    2.10
  -4  -6   1    8.00    1.70
   5   6  -1   29.10    4.30
   6  -5  -1   27.50    3.10
   5   6  -1   28.60    2.30
   6  -5  -1   23.50    3.30
   6  -5  -1   26.60    2.70
  -5  -6  -1   24.60    3.90
   5   6  -1   29.10    3.50
   6  -5  -1   25.20    3.00
  -5  -6  -1   25.80    3.70
   6  -5   1   28.10    3.00
   5   6   1   28.80    2.20
   5   6   1   28.50    2.70
   6  -5   1   24.80    3.00
   6  -5   1   25.50    3.20
   5   6   1   25.90    4.00
   6  -5   1   27.40    3.20
   5   6   1   24.50    3.20
  -5  -6   1   30.00    2.40
  -5  -6   1   24.30    3.60
  -5  -6   1   25.70    3.90
   5   6   1   26.20    2.40
  -6  -6  -1   -2.30    2.00
  -6  -6  -1   -0.70    2.00
   6  -6  -1   -0.40    1.20
   6  -6  -1   -1.10    1.30
   6   6  -1   -0.20    1.50
   6   6  -1   -1.20    1.50
   6   6  -1   -1.20    0.90
   6  -6  -1    0.20    1.30
   6  -6  -1   -0.50    1.80
   6  -6   1    0.20    1.70
   6   6   1    0.10    0.70
   6   6   1   -0.20    0.90
  -6  -6   1   -0.10    2.00
   6  -6   1   -1.20    0.90
   6  -6   1    0.80    1.60
  -6  -6   1   -0.70    2.20
   6   6   1   -0.30    1.50
   6  -6   1   -0.10    1.40
   6   6   1    0.40    0.80
   6   6   1    1.00    1.70
  -6  -6   1   -0.50    0.80
   7   6  -1   72.59    4.30
  -7  -6  -1   72.29    6.00
   7   6  -1   70.29    5.10
  -7  -6  -1   76.99    6.50
   6  -7  -1   73.89    5.40
   6  -7  -1   84.69    5.40
   6  -7  -1   77.89    4.40
   6  -7   1   73.49    5.30
   6  -7   1   76.69    4.20
   7   6   1   83.29    4.40
  -6   7   1   71.49    3.30
  -6   7   1   78.49    3.50
  -7  -6   1   74.49    6.60
   7   6   1   70.89    5.10
   6  -7   1   82.49    4.90
  -7  -6   1   71.39    6.20
  -6   7   1   84.69    4.50
   6  -7   1   74.49    5.10
  -7  -5  -1   82.89    6.30
   7   5  -1   87.29    4.80
  -5   7  -1   93.69    5.30
  -7  -5  -1   85.89    6.20
   5  -7  -1   89.29    4.40
   5  -7  -1   84.09    5.50
   5  -7  -1   82.39    5.40
   7   5  -1   90.29    5.40
  -7  -5   1   82.99    6.60
   7   5   1   93.39    4.80
   7   5   1   84.49    5.30
  -5   7   1   86.19    3.90
  -7  -5   1   90.09    6.30
   5  -7   1   87.99    5.60
  -5   7   1   84.09    4.10
   5  -7   1   98.09    4.20
  -5   7   1   97.79    4.70
   5  -7   1   92.89    5.30
  -7  -4  -1   25.20    3.80
   4  -7  -1   22.00    3.20
  -4   7  -1   32.00    3.60
  -4   7  -1   27.60    2.10
   4  -7  -1   25.70    3.50
  -4   7  -1   26.00    2.50
  -7  -4  -1   36.20    4.60
   7   4  -1   26.60    3.10
   7   4  -1   24.50    3.20
   4  -7  -1   27.80    2.40
   4  -7   1   28.50    3.70
   7   4   1   32.20    2.90
  -4   7   1   27.10    2.90
   4  -7   1   28.90    3.40
  -4   7   1   33.60    2.90
   4  -7   1   32.10    2.20
  -4   7   1   30.80    2.60
   7   4   1   24.00    3.20
  -7  -4   1   29.70    4.30
  -7  -4   1   26.80    3.90
   7   3  -1   35.70    3.20
   3  -7  -1   32.60    3.70
  -3   7  -1   33.30    3.50
   3  -7  -1   37.80    2.20
  -7  -3  -1   33.30    4.20
  -3   7  -1   37.70    3.10
   7   3  -1   30.60    3.30
   3  -7  -1   34.30    3.80
  -7  -3  -1   37.50    4.30
  -3   7  -1   39.10    2.70
   7   3   1   29.60    3.30
   3  -7   1   36.30    4.10
  -7  -3   1   35.00    4.40
  -3   7   1   33.40    3.50
  -3   7   1   35.10    3.00
  -3   7   1   33.30    2.90
   7   3   1   37.50    3.20
   3  -7   1   37.70    2.00
  -7  -3   1   30.10    4.20
   3  -7   1   33.40    3.50
  -7  -2  -1   66.69    5.00
   2  -7  -1   63.69    4.50
   7   2  -1   68.69    4.00
  -2   7  -1   68.19    4.30
  -7  -2  -1   62.89    4.80
   2  -7  -1   67.49    4.60
  -2   7  -1   71.99    4.50
   7   2  -1   67.39    4.40
  -2   7   1   66.69    4.50
   7   2   1   69.09    4.30
  -7  -2   1   71.39    5.20
  -7  -2   1   58.19    5.00
   2  -7   1   69.39    4.70
  -2   7   1   73.39    4.10
   2  -7   1   72.79    4.50
   7   2   1   66.39    4.20
   7   1  -1   19.40    2.60
  -1   7  -1   19.50    2.90
  -7  -1  -1   18.10    3.10
   7   1  -1   23.30    3.20
  -7  -1  -1   22.00    3.30
   1  -7  -1   22.00    3.10
  -1   7  -1   18.40    3.00
   1  -7  -1   16.80    2.90
  -7  -1   1   21.30    3.30
   1  -7   1   25.60    3.40
  -1   7   1   21.10    2.70
   1  -7   1   19.60    2.90
  -1   7   1   21.80    3.40
   7   1   1   19.40    2.70
   7   1   1   15.30    2.50
  -7  -1   1   22.50    3.40
  -7   0  -1   -0.90    1.80
   7   0  -1   -0.70    1.40
   0   7  -1   -1.20    1.80
   7   0  -1   -1.00    1.30
   0  -7  -1    0.40    1.70
  -7   0  -1    1.70    1.60
   0   7  -1   -1.20    1.50
   0  -7  -1    0.10    1.40
  -7   0   1   -1.80    1.60
   0  -7   1   -0.80    1.60
   0   7   1   -0.50    1.50
   7   0   1   -0.10    1.20
   0   7   1   -1.10    1.60
  -7   0   1    0.80    1.80
   0  -7   1   -0.20    1.50
   7   0   1   -0.20    1.40
   1   7  -1   18.60    3.40
  -7   1  -1   20.50    3.00
  -1  -7  -1   16.10    2.90
  -1  -7  -1   20.20    2.90
   1   7  -1   20.40    2.90
  -7   1  -1   17.00    2.30
   7  -1  -1   18.10    2.40
   7  -1  -1   21.40    3.10
  -7   1  -1   20.70    2.30
  -7   1   1   19.20    2.70
  -7   1   1   15.90    3.00
   7  -1   1   16.00    2.80
   1   7   1   20.30    3.80
  -7   1   1   21.30    2.60
  -1  -7   1   15.80    2.90
   1   7   1   16.80    2.70
  -7   1   1   18.10    1.80
   7  -1   1   20.00    1.70
   7  -1   1   18.10    2.60
  -7   1   1   18.50    1.60
  -1  -7   1   16.60    2.80
   7  -2  -1   71.59    4.60
  -7   2  -1   72.39    3.10
  -2  -7  -1   60.89    4.70
   7  -2  -1   66.69    3.70
   2   7  -1   69.19    4.60
  -7   2  -1   72.09    4.40
  -2  -7  -1   70.29    4.20
   2   7  -1   70.09    5.60
  -7   2  -1   63.89    3.10
  -7   2   1   74.29    3.70
  -7   2   1   73.99    3.30
   2   7   1   66.59    4.30
   7  -2   1   78.09    3.50
  -7   2   1   66.99    4.90
   7  -2   1   65.09    4.00
   7  -2   1   67.59    4.30
  -7   2   1   68.69    3.80
   2   7   1   67.29    5.50
  -2  -7   1   74.09    4.50
  -7   2   1   73.39    3.50
  -2  -7   1   68.89    4.80
   3   7  -1   31.40    4.40
  -3  -7  -1   28.20    3.80
   3   7  -1   31.70    3.60
  -3  -7  -1   33.10    2.90
  -3  -7  -1   37.40    4.20
   7  -3  -1   37.20    3.40
   7  -3  -1   29.20    3.60
   7  -3  -1   32.30    2.70
  -3  -7   1   30.00    3.70
   3   7   1   27.90    3.40
  -7   3   1   34.20    2.70
  -7   3   1   36.80    2.60
   7  -3   1   32.20    2.70
  -3  -7   1   40.60    3.30
   7  -3   1   35.90    3.20
  -3  -7   1   44.90    3.70
   3   7   1   32.80    4.70
   7  -3   1   34.80    3.40
  -7   3   1   34.70    2.10
  -7   3   1   32.30    2.20
   7  -3   1   34.70    3.50
   4   7  -1   33.50    4.90
   4   7  -1   26.70    1.90
  -4  -7  -1   25.80    1.90
   7  -4  -1   27.00    3.40
   7  -4  -1   28.10    2.80
  -4  -7  -1   30.50    4.20
   7  -4  -1   29.80    2.80
   7  -4  -1   25.90    3.60
  -4  -7  -1   27.60    3.90
   4   7  -1   26.80    3.50
  -4  -7  -1   27.20    2.60
   4   7   1   35.30    5.00
  -4  -7   1   30.20    3.20
  -4  -7   1   24.90    3.70
  -7   4   1   27.80    2.90
  -7   4   1   29.10    3.20
   7  -4   1   29.00    3.20
   7  -4   1   28.40    3.10
   4   7   1   27.10    3.50
   7  -4   1   25.80    3.00
   7  -4   1   28.90    3.50
  -4  -7   1   26.00    3.90
  -5  -7  -1   84.09    6.20
   5   7  -1   75.69    6.20
  -5  -7  -1   96.19    6.30
   5   7  -1   86.49    5.60
  -5  -7  -1   87.39    4.00
   7  -5  -1   90.19    5.70
   7  -5  -1   93.69    5.20
   7  -5  -1   95.29    5.10
   5   7  -1   91.59    4.00
   7  -5  -1   91.69    4.50
  -5  -7   1   86.89    6.20
   7  -5   1   88.79    4.90
   5   7   1   84.49    5.40
   7  -5   1   92.99    5.10
   5   7   1   92.49    4.60
  -5  -7   1   99.99    6.60
  -5  -7   1   90.89    4.60
   7  -5   1  101.49    5.30
   7  -5   1   90.29    5.30
  -6  -7  -1   80.79    6.10
   7  -6  -1   76.49    4.30
   7  -6  -1   81.79    4.90
  -6  -7  -1   79.79    6.40
   7  -6  -1   66.69    4.80
   6   7  -1   78.99    4.10
   6   7  -1   80.59    6.30
   6   7  -1   70.29    5.20
   7  -6  -1   75.49    5.50
  -6  -7   1   83.39    4.10
   6   7   1   74.79    3.70
   6   7   1   86.99    5.50
   7  -6   1   79.39    5.10
  -6  -7   1   68.29    6.20
  -6  -7   1   67.69    6.10
   7  -6   1   77.59    4.80
   6   7   1   85.79    4.10
   7  -6   1   76.29    4.50
   6   7   1   81.99    4.10
   7  -6   1   81.89    5.30
   6   7   1   75.89    6.60
   7   7  -1   -0.10    2.00
  -7  -7  -1   -2.70    2.30
   7  -7  -1    1.20    1.40
  -7  -7  -1   -3.50    2.40
   7   7  -1    0.10    1.20
   7  -7  -1   -0.70    2.20
   7  -7  -1    1.50    2.00
   7  -7  -1   -0.50    1.50
   7  -7   1    0.30    1.20
   7  -7   1   -0.20    2.00
   7   7   1   -0.30    1.30
   7  -7   1   -1.30    2.10
   7  -7   1   -1.50    1.70
  -7  -7   1   -2.50    2.30
   7   7   1   -1.10    1.80
  -7  -7   1    1.70    2.70
   8   7  -1   42.30    4.90
  -8  -7  -1   39.20    5.50
  -8  -7  -1   44.10    6.20
   8   7  -1   48.90    3.90
   7  -8  -1   43.40    3.70
   7  -8  -1   53.49    5.00
   7  -8  -1   48.70    5.40
   7  -8   1   45.10    3.60
   7  -8   1   45.00    4.90
  -7   8   1   43.00    3.00
   7  -8   1   47.60    5.40
  -8  -7   1   37.80    5.30
   8   7   1   45.30    4.90
   8   7   1   43.60    3.70
  -8  -7   1   45.30    6.20
  -7   8   1   52.69    4.20
   8   6  -1  111.29    6.60
  -8  -6  -1  110.29    8.10
   6  -8  -1  109.59    6.70
   6  -8  -1  110.89    6.80
  -8  -6  -1  116.59    7.60
   6  -8  -1  113.19    5.30
  -6   8  -1  108.39    6.20
   8   6  -1  115.89    5.90
  -6   8  -1  106.79    4.30
   6  -8   1  109.99    6.80
  -6   8   1  112.29    5.00
  -8  -6   1  103.69    7.60
   8   6   1  112.09    5.60
   6  -8   1  104.29    6.30
   6  -8   1  110.69    5.10
  -6   8   1  124.29    5.90
   8   6   1  113.09    6.70
  -8  -6   1  117.59    8.30
   5  -8  -1   95.89    6.10
  -8  -5  -1   88.69    6.90
   8   5  -1   92.99    5.70
  -5   8  -1   92.69    4.10
   5  -8  -1  105.19    6.30
  -5   8  -1   86.09    4.40
  -5   8  -1   96.89    5.80
  -8  -5  -1  102.59    6.90
   8   5  -1   90.29    5.20
   5  -8  -1   94.39    4.40
   8   5   1   97.39    5.30
   5  -8   1   93.19    6.10
   5  -8   1   96.19    5.70
  -5   8   1   97.39    4.90
   5  -8   1   94.79    4.10
   8   5   1   88.49    5.70
  -8  -5   1   96.89    6.80
  -5   8   1   97.89    5.20
  -8  -5   1   89.09    7.10
  -8  -4  -1    0.40    2.20
   4  -8  -1    4.90    2.40
   4  -8  -1    0.00    1.90
  -8  -4  -1    2.30    2.50
  -4   8  -1    1.80    2.00
   4  -8  -1    0.90    0.90
  -4   8  -1    1.50    1.50
   8   4  -1    2.30    1.90
   8   4  -1    1.60    1.60
   8   4   1   -0.60    1.30
  -8  -4   1    1.20    2.60
  -4   8   1    1.80    1.50
   4  -8   1    1.10    1.80
   8   4   1    2.40    1.90
  -4   8   1   -0.30    1.50
  -8  -4   1    2.00    2.60
   4  -8   1    2.60    2.00
  -8  -3  -1    9.30    2.80
  -3   8  -1    9.10    2.30
   3  -8  -1    8.70    2.60
   8   3  -1    8.00    2.20
  -3   8  -1    8.80    2.40
   3  -8  -1    9.60    2.60
   8   3  -1    5.60    2.00
  -8  -3  -1    8.60    2.80
  -3   8   1    8.90    2.10
   8   3   1    7.80    2.20
  -8  -3   1    8.80    2.80
   8   3   1    8.40    2.30
   3  -8   1    9.30    2.50
  -3   8   1   12.10    2.60
  -8  -3   1    6.80    2.80
   3  -8   1    9.00    2.60
  -2   8  -1   17.10    3.00
  -2   8  -1   15.90    2.80
  -8  -2  -1   17.20    3.30
  -8  -2  -1   18.00    3.30
   8   2  -1   16.30    2.80
   2  -8  -1   18.20    3.20
   2  -8  -1   16.60    3.00
   8   2  -1   17.60    2.60
  -8  -2   1   15.00    3.30
   2  -8   1   15.30    2.80
   2  -8   1   17.30    3.20
   8   2   1   14.80    2.50
  -2   8   1   18.20    2.70
   8   2   1   17.10    2.70
  -8  -2   1   23.40    3.80
  -2   8   1   15.70    3.10
   8   1  -1    5.80    2.10
  -8  -1  -1    8.20    2.60
  -1   8  -1    6.60    2.20
  -8  -1  -1    8.60    2.60
   1  -8  -1    9.20    2.50
   8   1  -1    7.20    1.90
  -1   8  -1    5.50    2.30
   1  -8  -1    6.10    2.30
   8   1   1    9.00    2.10
   1  -8   1    4.10    2.10
  -8  -1   1    8.40    2.60
  -1   8   1    8.10    2.60
   8   1   1    9.00    2.20
  -1   8   1    7.90    2.10
  -8  -1   1   10.30    2.80
   1  -8   1    4.30    2.10
  -8   0  -1   -1.30    1.70
   0   8  -1    1.20    2.00
  -8   0  -1    3.40    2.10
   8   0  -1   -0.10    1.30
   0   8  -1   -0.70    1.70
   0  -8  -1   -1.30    1.60
   8   0  -1    0.90    1.60
   0  -8  -1   -0.30    1.50
   8   0   1   -0.40    1.40
  -8   0   1    0.40    1.80
  -8   0   1   -1.20    1.80
   0   8   1   -0.60    1.40
   0  -8   1   -1.30    1.50
   0  -8   1   -1.20    1.50
   0   8   1    1.30    2.00
   8   0   1   -0.80    1.40
   1   8  -1    8.60    2.80
  -1  -8  -1    9.30    2.20
   8  -1  -1    5.90    2.00
  -8   1  -1    8.30    1.70
   1   8  -1    9.40    2.50
  -8   1  -1    8.00    2.00
  -1  -8  -1    6.70    2.40
  -8   1  -1    6.50    2.30
   8  -1  -1    7.60    1.80
   8  -1   1    6.70    2.00
  -1  -8   1    7.50    2.20
  -1  -8   1    9.60    2.50
  -8   1   1    7.70    1.10
   8  -1   1    9.60    2.30
   1   8   1    7.30    2.10
  -8   1   1    4.80    2.30
   1   8   1    5.60    2.50
   8  -1   1    8.10    1.10
  -8   1   1    4.50    1.00
  -8   1   1    6.00    2.20
  -8   1   1    5.50    2.60
   8  -2  -1   18.90    2.40
   2   8  -1   16.70    3.10
  -8   2  -1   15.70    2.20
  -2  -8  -1   22.60    3.00
  -8   2  -1   17.90    3.00
   8  -2  -1   20.00    3.10
  -8   2  -1   15.90    2.00
   2   8  -1   16.10    3.50
  -2  -8  -1   17.00    3.20
   2   8   1   18.20    3.80
  -2  -8   1   19.60    3.40
   8  -2   1   16.10    2.80
   8  -2   1   22.10    2.00
  -8   2   1   13.20    2.40
  -8   2   1   20.20    3.30
  -8   2   1   16.60    2.00
   2   8   1   17.50    2.90
  -8   2   1   20.40    2.50
   8  -2   1   20.70    2.70
  -2  -8   1   20.60    3.00
  -8   2   1   19.80    2.00
   3   8  -1    5.80    2.30
   3   8  -1   10.70    3.40
  -8   3  -1    7.90    2.30
  -3  -8  -1    7.10    1.90
   8  -3  -1    9.50    2.00
  -8   3  -1    8.20    1.30
  -3  -8  -1    7.20    2.50
   8  -3  -1    6.50    2.20
  -8   3  -1    5.20    1.00
   8  -3  -1    7.40    2.30
  -8   3   1    8.40    1.60
   8  -3   1    8.10    2.10
   3   8   1    8.00    2.90
   3   8   1    8.20    2.40
  -3  -8   1    6.20    2.00
  -3  -8   1    9.70    2.70
   8  -3   1    8.80    1.70
  -8   3   1    5.00    1.70
   8  -3   1    8.50    2.20
  -8   3   1    7.90    1.60
  -8   3   1    8.90    1.70
  -4  -8  -1    4.40    2.50
   8  -4  -1    2.20    1.50
   8  -4  -1    1.70    1.70
   4   8  -1    0.40    2.20
   8  -4  -1    1.20    2.00
   4   8  -1    1.50    1.80
  -4  -8  -1   -0.70    1.20
  -8   4   1    0.20    1.20
   4   8   1    0.60    1.90
   8  -4   1   -0.70    1.50
  -4  -8   1    2.00    1.40
   8  -4   1    2.70    1.50
  -4  -8   1    2.30    2.40
  -8   4   1   -0.10    1.00
   8  -4   1   -0.20    1.60
  -8   4   1    0.70    1.30
   8  -4   1    2.20    1.60
   4   8   1    0.00    2.30
  -8   4   1    2.80    0.90
   8  -5  -1   87.39    6.00
   8  -5  -1   84.49    5.40
   5   8  -1   91.99    7.30
  -5  -8  -1   84.29    6.40
   8  -5  -1   81.59    4.60
   5   8  -1   87.39    5.90
  -5  -8   1   95.19    6.80
  -8   5   1   92.29    5.40
   8  -5   1   91.49    5.30
   8  -5   1   86.79    5.10
   8  -5   1   87.29    5.50
  -5  -8   1   91.09    4.90
   8  -5   1   88.49    5.20
  -8   5   1   96.69    5.10
   5   8   1   96.99    5.90
   8  -6  -1  105.79    6.70
   6   8  -1  121.69    9.40
   8  -6  -1  109.09    6.00
  -6  -8  -1  119.49    7.60
   8  -6  -1  116.49    5.60
   8  -6  -1  103.29    5.90
   6   8  -1   97.19    6.50
   8  -6   1  108.99    6.50
   8  -6   1  116.49    6.10
  -6  -8   1  112.29    7.60
   6   8   1  125.29    6.90
   8  -6   1  110.09    6.20
   8  -6   1  105.49    5.80
   8  -7  -1   43.30    4.50
   7   8  -1   45.80    5.10
   8  -7  -1   49.00    5.30
   8  -7  -1   43.00    4.80
   8  -7  -1   42.50    3.70
  -7  -8  -1   43.00    5.60
   8  -7   1   39.70    4.70
  -7  -8   1   30.20    5.00
   7   8   1   44.90    5.00
   8  -7   1   48.70    4.00
   8  -7   1   49.30    4.80
   8  -7   1   42.10    4.60
   8  -8  -1    3.60    2.50
   8  -8  -1    1.60    2.70
  -8  -8  -1    0.20    2.50
   8   8  -1   -0.10    2.20
   8  -8  -1   -2.70    1.30
   8  -8   1   -2.60    1.80
  -8  -8   1    2.40    3.20
   8  -8   1    0.40    2.00
   8   8   1   -0.20    2.20
  -8   8   1    1.10    1.00
   8  -8   1   -1.30    1.40
   8  -8   1   -2.50    2.10
  -8   8   1   -0.20    3.00
  -9  -8  -1   21.10    4.80
  -8   9  -1   17.00    3.70
   9   8  -1   21.70    4.10
   8  -9  -1   19.30    3.90
   8  -9  -1   18.30    4.30
   9   8   1   23.50    4.30
   8  -9   1   19.30    3.90
  -9  -8   1   15.30    4.20
   8  -9   1   16.30    4.00
  -8   9   1   22.70    2.60
  -9  -7  -1  106.09    8.60
   7  -9  -1  100.19    6.80
   7  -9  -1   88.29    6.70
  -9  -7  -1   84.99    7.40
  -7   9  -1   86.89    4.30
   9   7  -1   90.09    6.40
  -7   9  -1   93.39    6.40
   9   7  -1  102.39    5.80
  -9  -7   1   85.69    8.00
  -7   9   1   94.59    5.70
   9   7   1   90.29    6.50
   9   7   1   98.59    5.60
  -7   9   1   94.29    4.90
   7  -9   1   92.69    6.60
  -9  -7   1   91.29    7.70
   7  -9   1   91.29    6.50
   6  -9  -1  176.48    8.80
   6  -9  -1  153.38    8.50
  -9  -6  -1  173.28   10.20
  -9  -6  -1  170.68    9.60
  -6   9  -1  148.39    6.40
  -6   9  -1  166.88    8.20
   9   6  -1  166.68    8.20
   9   6  -1  170.38    7.70
  -9  -6   1  161.58   10.20
   6  -9   1  172.88    8.80
  -6   9   1  165.88    7.00
   9   6   1  173.78    8.40
  -6   9   1  163.58    7.40
   6  -9   1  160.18    8.10
   9   6   1  166.98    7.50
  -9  -6   1  171.48    9.70
   5  -9  -1   49.00    5.40
  -9  -5  -1   46.70    5.80
  -5   9  -1   49.70    5.10
   5  -9  -1   50.29    5.50
   9   5  -1   55.29    4.90
  -9  -5  -1   57.89    6.60
   9   5  -1   53.19    4.30
  -5   9  -1   52.59    4.00
  -5   9   1   54.29    4.40
   5  -9   1   52.39    5.50
  -5   9   1   49.90    4.10
  -9  -5   1   53.59    6.50
  -9  -5   1   44.20    6.00
   9   5   1   55.39    5.00
   9   5   1   45.40    4.10
   5  -9   1   41.20    4.70
  -4   9  -1    8.80    2.50
   4  -9  -1    9.80    3.10
  -4   9  -1    7.90    2.70
  -9  -4  -1   13.10    3.60
   9   4  -1    8.90    2.50
   4  -9  -1   11.90    2.90
  -9  -4  -1   13.30    3.70
   9   4  -1    9.70    2.50
   9   4   1   11.60    2.80
   4  -9   1   10.70    2.70
  -9  -4   1   10.60    3.60
  -9  -4   1   12.00    3.80
   4  -9   1    9.80    2.90
   9   4   1    9.40    2.40
  -4   9   1   12.40    2.80
  -4   9   1   14.20    2.80
   3  -9  -1   23.20    3.80
   9   3  -1   19.90    3.10
   9   3  -1   23.80    3.50
  -9  -3  -1   21.50    4.30
   3  -9  -1   21.00    3.70
  -9  -3  -1   21.30    3.80
  -3   9  -1   21.80    3.50
  -3   9  -1   22.10    3.40
  -9  -3   1   19.10    4.10
   3  -9   1   25.10    3.90
  -3   9   1   26.00    3.40
  -9  -3   1   19.70    4.00
   9   3   1   23.10    3.40
   9   3   1   21.30    3.30
   3  -9   1   18.20    3.40
  -3   9   1   20.90    3.60
   2  -9  -1   23.10    3.70
   9   2  -1   21.50    3.00
   9   2  -1   18.60    3.10
  -9  -2  -1   23.30    3.90
  -2   9  -1   25.60    3.80
  -2   9  -1   22.50    3.50
  -9  -2  -1   19.40    3.70
   2  -9  -1   20.00    3.30
  -9  -2   1   21.00    3.90
   9   2   1   23.20    3.20
  -9  -2   1   18.50    3.70
   2  -9   1   20.90    3.70
  -2   9   1   26.10    4.00
  -2   9   1   23.30    3.30
   9   2   1   24.60    3.40
   2  -9   1   20.80    3.40
  -1   9  -1  108.19    6.00
   9   1  -1   97.29    5.90
  -9  -1  -1  104.19    6.50
   9   1  -1   99.99    5.40
   1  -9  -1   93.89    6.10
  -9  -1  -1  109.39    6.60
   1  -9  -1  105.19    6.30
  -1   9  -1   99.69    6.60
   1  -9   1  102.99    6.10
   9   1   1  101.09    5.60
   1  -9   1  108.89    6.40
  -9  -1   1  104.09    6.70
  -1   9   1   90.69    6.50
   9   1   1  104.19    6.00
  -1   9   1  111.69    5.90
  -9  -1   1   94.49    6.40
   9   0  -1    1.00    1.80
   0   9  -1   -0.80    2.00
   9   0  -1   -1.40    1.30
   0  -9  -1    0.60    2.10
   0  -9  -1    0.40    1.60
  -9   0  -1   -0.80    2.10
   0   9  -1   -1.00    1.80
  -9   0  -1    3.30    2.20
   0  -9   1   -0.20    1.60
   9   0   1    1.20    1.60
   0   9   1   -1.10    1.70
  -9   0   1   -2.40    2.00
   0  -9   1   -0.60    2.00
   9   0   1    0.80    1.60
   0   9   1   -2.10    1.70
  -9   0   1   -1.80    1.90
  -9   1  -1   94.49    5.30
   9  -1  -1   99.89    5.10
   1   9  -1   97.39    5.90
  -9   1  -1   99.99    6.10
   9  -1  -1  103.79    6.20
  -1  -9  -1   89.99    5.60
  -1  -9  -1   97.59    6.40
   1   9  -1   95.79    6.90
   1   9   1   99.59    5.70
   1   9   1   92.09    6.90
   9  -1   1   94.69    5.80
  -9   1   1   85.39    5.40
  -9   1   1  104.79    6.60
  -1  -9   1  103.19    6.30
  -1  -9   1  106.19    6.10
   9  -1   1  107.49    5.60
   2   9  -1   22.20    4.40
  -9   2  -1   21.00    2.70
  -9   2  -1   24.50    3.70
   9  -2  -1   23.20    2.90
  -2  -9  -1   16.60    2.90
   2   9  -1   21.00    3.50
   9  -2  -1   18.50    3.20
  -2  -9  -1   19.50    3.70
   9  -2   1   27.80    3.90
  -2  -9   1   13.30    3.00
   9  -2   1   19.10    2.90
   2   9   1   18.30    3.30
  -2  -9   1   26.00    3.70
  -9   2   1   16.30    3.50
   2   9   1   19.10    4.10
  -9   2   1   22.30    3.20
   9  -3  -1   24.20    2.90
   3   9  -1   20.40    4.10
  -9   3  -1   19.00    3.30
  -9   3  -1   23.10    2.10
  -3  -9  -1   18.70    3.80
  -3  -9  -1   23.60    3.30
   9  -3  -1   22.30    3.60
  -9   3  -1   21.30    2.40
   3   9  -1   21.40    3.50
   9  -3   1   23.20    3.20
  -3  -9   1   23.50    3.30
  -9   3   1   24.10    4.00
  -3  -9   1   20.10    3.80
   3   9   1   25.40    4.70
  -9   3   1   21.70    2.50
  -9   3   1   23.10    3.00
  -9   3   1   24.30    2.50
   9  -3   1   20.40    3.40
   3   9   1   21.70    3.60
   9  -3   1   27.20    2.50
  -9   4  -1   14.60    3.20
   9  -4  -1    9.80    2.20
   4   9  -1    6.90    2.80
  -4  -9  -1   10.60    3.20
   9  -4  -1    7.60    2.40
   4   9  -1    9.20    3.50
   9  -4  -1    8.60    2.60
  -4  -9  -1   12.90    2.50
  -9   4   1   11.70    1.80
  -9   4   1    8.20    1.80
   9  -4   1   12.20    2.70
  -4  -9   1   10.50    3.20
   4   9   1    6.90    3.50
  -9   4   1    9.30    1.90
   9  -4   1    9.20    2.50
   9  -4   1   11.60    2.00
  -4  -9   1   12.20    2.70
  -9   4   1   11.60    2.00
   4   9   1    8.20    2.60
   5   9  -1   50.99    5.50
  -5  -9  -1   44.00    5.40
   5   9  -1   49.90    6.70
   9  -5  -1   49.20    3.80
   9  -5  -1   57.69    5.40
  -5  -9  -1   52.39    4.00
   9  -5  -1   48.80    4.50
  -9   5   1   51.39    2.70
   9  -5   1   51.59    4.60
   9  -5   1   54.79    4.40
   5   9   1   48.60    5.40
  -5  -9   1   41.80    5.40
   9  -5   1   48.60    4.40
  -9   5   1   50.79    3.70
  -5  -9   1   52.79    4.10
   9  -5   1   50.99    4.10
  -9   5   1   53.09    4.10
   6   9  -1  156.58    8.40
  -6  -9  -1  169.18    9.30
   9  -6  -1  176.98    8.10
   9  -6  -1  171.18    7.20
   9  -6  -1  154.58    8.60
  -6  -9   1  163.88    9.40
  -9   6   1  165.98    7.90
   9  -6   1  167.98    7.80
   9  -6   1  164.08    7.80
  -9   6   1  176.18    7.60
   9  -6   1  171.18    7.90
   9  -6   1  157.78    8.20
   6   9   1  169.88    8.50
   9  -7  -1   94.09    6.00
  -7  -9  -1   84.49    7.10
   9  -7  -1   98.29    6.90
   7   9  -1   89.69    6.70
  -7  -9   1  101.39    7.70
  -9   7   1   85.39    6.20
   9  -7   1   88.29    6.00
   9  -7   1   94.99    5.80
   9  -7   1   96.79    6.50
   7   9   1   93.69    6.70
  -9   7   1   96.49    6.00
   9  -7   1   99.89    6.30
   9  -8  -1   18.90    4.20
  -8  -9  -1   22.20    4.60
   9  -8  -1   23.00    3.50
   8   9  -1   19.80    4.10
   9  -8   1   21.00    3.60
   9  -8   1   16.30    3.70
  -9   8   1   14.80    3.70
  -8  -9   1   12.40    4.30
  -9   8   1   21.60    4.10
   9  -8   1   16.00    3.20
   9  -8   1   13.00    3.40
   8   9   1   22.20    4.10
   9  -9  -1   -4.60    2.40
  -9  -9  -1    0.20    3.60
   9   9  -1   -1.60    2.30
   9  -9   1    1.70    2.30
   9   9   1   -1.40    2.40
  -9   9   1   -0.80    1.20
   9  -9   1   -1.30    2.20
  -9  -9   1   -1.70    2.90
  -9   9   1    1.00    2.70
  -9   9   1   -3.90    2.00
 -10  -9  -1   11.50    4.40
   9 -10  -1    6.90    3.60
  10   9  -1   15.30    4.00
  -9  10  -1   14.80    3.20
   9 -10   1   13.40    3.80
  10   9   1   12.30    3.70
 -10  -9   1    9.20    4.50
  -9  10   1   13.20    2.30
   9 -10   1   10.10    3.10
  -9  10   1    7.70    3.60
  -9  10   1   13.80    4.40
  -8  10  -1    9.90    1.90
   8 -10  -1    7.00    3.30
  -8  10  -1    8.70    2.60
   8 -10  -1   11.40    3.70
 -10  -8  -1   10.00    4.20
  10   8  -1    7.50    3.00
   8 -10   1   13.30    3.50
 -10  -8   1   11.60    4.40
  10   8   1    8.90    3.20
   8 -10   1    7.00    3.10
  10   7  -1   39.10    5.20
   7 -10  -1   41.20    5.60
  -7  10  -1   37.20    3.70
   7 -10  -1   41.10    5.60
 -10  -7  -1   37.60    6.20
 -10  -7  -1   36.30    5.90
  10   7  -1   39.40    4.50
  -7  10  -1   43.20    5.10
   7 -10   1   35.90    5.00
 -10  -7   1   44.70    6.70
 -10  -7   1   34.40    6.10
  10   7   1   41.00    4.40
  -7  10   1   44.70    4.20
   7 -10   1   34.60    4.70
  10   7   1   39.30    5.20
   6 -10  -1   68.69    6.20
  -6  10  -1   72.09    4.90
   6 -10  -1   74.79    6.30
 -10  -6  -1   81.89    8.60
  10   6  -1   79.79    5.60
  10   6  -1   79.09    6.00
 -10  -6  -1   78.89    7.20
  -6  10  -1   69.29    5.90
 -10  -6   1   66.79    7.50
   6 -10   1   74.09    6.10
  10   6   1   76.99    5.40
  -6  10   1   80.99    5.40
 -10  -6   1   66.79    7.90
   6 -10   1   74.19    6.20
  -6  10   1   73.99    5.30
  10   6   1   78.89    6.10
  -5  10  -1   45.40    4.60
   5 -10  -1   39.20    5.20
  10   5  -1   42.70    4.80
   5 -10  -1   43.50    5.40
 -10  -5  -1   33.80    5.70
 -10  -5  -1   35.30    5.60
  -5  10  -1   44.00    5.10
  10   5  -1   43.50    4.80
  10   5   1   43.70    4.70
 -10  -5   1   41.40    6.10
  -5  10   1   40.70    4.50
  10   5   1   34.10    4.60
   5 -10   1   33.90    4.80
   5 -10   1   37.60    4.90
 -10  -5   1   35.40    5.60
  -5  10   1   39.40    4.60
  -4  10  -1   16.90    3.20
  -4  10  -1   20.90    3.80
   4 -10  -1   11.30    3.20
  10   4  -1   17.10    3.20
   4 -10  -1   14.30    3.40
 -10  -4  -1   13.50    4.10
  10   4  -1   16.90    3.20
 -10  -4  -1   11.00    3.70
  -4  10   1   18.30    3.40
 -10  -4   1   16.00    4.20
  10   4   1   13.00    3.00
   4 -10   1   16.80    3.50
   4 -10   1   12.60    3.00
  -4  10   1   12.50    2.90
 -10  -4   1   11.30    3.70
  10   4   1   13.40    2.90
  10   3  -1   47.50    5.20
  10   3  -1   53.29    4.60
   3 -10  -1   40.50    5.10
 -10  -3  -1   54.49    6.50
 -10  -3  -1   40.60    5.50
  -3  10  -1   54.99    5.50
   3 -10  -1   51.59    5.70
  -3  10  -1   44.60    5.10
   3 -10   1   44.70    5.10
   3 -10   1   39.80    5.00
 -10  -3   1   31.30    5.20
 -10  -3   1   50.59    6.20
  10   3   1   50.19    5.00
  10   3   1   42.00    4.60
  -3  10   1   47.00    4.70
  -3  10   1   47.60    5.40
  -2  10  -1   82.99    5.80
  10   2  -1   81.79    5.30
   2 -10  -1   94.09    6.40
 -10  -2  -1   76.79    6.40
  -2  10  -1   84.09    6.30
   2 -10  -1   70.89    6.00
  10   2  -1   70.89    5.60
 -10  -2  -1   77.99    6.50
   2 -10   1   83.39    6.20
  10   2   1   80.89    5.60
 -10  -2   1   84.79    6.90
  -2  10   1   80.59    6.40
 -10  -2   1   83.99    6.80
   2 -10   1   69.59    5.70
  10   2   1   80.39    5.70
  -2  10   1   81.79    5.40
  10   1  -1   66.19    5.30
 -10  -1  -1   74.79    6.10
 -10  -1  -1   75.89    6.20
  -1  10  -1   66.59    6.20
  -1  10  -1   71.29    5.50
   1 -10  -1   73.49    6.00
   1 -10  -1   71.69    5.70
  10   1  -1   71.09    4.90
   1 -10   1   80.89    5.90
  10   1   1   70.79    5.40
 -10  -1   1   68.09    6.30
   1 -10   1   64.79    5.60
 -10  -1   1   68.19    6.40
  -1  10   1   72.59    6.40
  -1  10   1   66.59    5.10
  10   1   1   66.89    5.10
 -10   0  -1    1.40    2.60
   0  10  -1    2.90    2.70
   0 -10  -1    0.40    1.90
  10   0  -1   -0.40    1.80
   0  10  -1   -2.30    1.90
   0 -10  -1   -0.30    2.30
 -10   0  -1   -2.20    2.00
  10   0  -1   -3.80    1.50
   0  10   1    2.50    2.00
   0 -10   1    0.40    2.10
 -10   0   1    0.70    2.40
   0  10   1   -0.90    2.50
 -10   0   1   -0.70    2.60
  10   0   1    0.90    1.90
  10   0   1    1.10    1.90
   0 -10   1   -0.20    2.10
 -10   1  -1   78.19    6.00
  10  -1  -1   72.49    4.70
  -1 -10  -1   79.49    6.20
  10  -1  -1   63.99    5.40
  -1 -10  -1   70.39    5.50
   1  10  -1   73.39    6.80
   1  10  -1   69.09    5.50
 -10   1  -1   69.89    5.20
  -1 -10   1   77.69    6.00
  10  -1   1   71.99    5.50
  10  -1   1   75.59    5.10
   1  10   1   62.49    6.90
 -10   1   1   70.49    6.20
   1  10   1   71.29    5.30
 -10   1   1   59.09    5.20
  -1 -10   1   69.49    5.50
   2  10  -1   73.79    6.90
  10  -2  -1   75.59    4.80
 -10   2  -1   73.49    5.00
   2  10  -1   81.09    6.00
  -2 -10  -1   86.79    5.70
  -2 -10  -1   72.99    6.30
  10  -2  -1   80.99    5.80
 -10   2  -1   91.19    6.30
   2  10   1   87.59    7.30
  10  -2   1   71.19    5.20
  -2 -10   1   80.39    5.60
   2  10   1   74.39    5.60
  -2 -10   1   84.19    6.40
 -10   2   1   75.79    5.40
  10  -2   1   79.39    5.70
 -10   2   1   71.39    6.20
   3  10  -1   52.19    6.50
 -10   3  -1   47.80    3.70
  10  -3  -1   54.49    5.10
  -3 -10  -1   50.89    4.30
 -10   3  -1   43.80    5.00
   3  10  -1   48.40    5.40
  -3 -10  -1   49.20    5.70
  10  -3  -1   47.10    3.80
   3  10   1   49.40    5.20
  -3 -10   1   46.50    4.30
  10  -3   1   45.60    4.90
  -3 -10   1   53.29    5.90
 -10   3   1   42.50    4.20
   3  10   1   44.70    6.40
 -10   3   1   40.50    5.30
  10  -3   1   50.09    4.40
 -10   4  -1   18.30    3.80
   4  10  -1   13.90    4.00
  -4 -10  -1   14.70    3.80
  -4 -10  -1   14.80    3.00
 -10   4  -1   16.50    2.30
  10  -4  -1   17.00    2.80
  10  -4  -1   14.50    3.10
   4  10  -1   16.10    3.50
  10  -4   1   17.50    3.10
 -10   4   1   11.60    3.50
   4  10   1   12.10    4.10
 -10   4   1   14.20    2.60
  10  -4   1   12.50    2.80
  -4 -10   1   10.50    3.60
  -4 -10   1   13.00    2.80
   4  10   1   17.80    3.50
  10  -5  -1   29.30    4.70
   5  10  -1   30.50    5.60
  10  -5  -1   37.90    4.00
  10  -5  -1   36.90    4.60
  -5 -10  -1   34.10    5.30
   5  10  -1   33.90    4.80
  10  -5   1   42.70    4.90
  10  -5   1   44.20    4.70
 -10   5   1   33.80    3.80
  10  -5   1   31.10    3.70
  -5 -10   1   37.70    4.20
 -10   5   1   37.10    3.70
 -10   5   1   34.80    3.10
   5  10   1   44.90    5.30
  -5 -10   1   39.20    5.80
  -6 -10  -1   66.59    7.10
  10  -6  -1   76.59    6.30
   6  10  -1   67.49    6.00
  10  -6  -1   69.49    5.50
 -10   6   1   69.79    3.60
   6  10   1   82.89    6.40
 -10   6   1   63.69    4.50
 -10   6   1   76.59    5.20
  -6 -10   1   79.89    7.00
  10  -6   1   82.19    5.40
  10  -6   1   78.59    5.50
  10  -6   1   83.79    5.70
  10  -6   1   67.99    5.70
  10  -7  -1   41.10    4.80
  -7 -10  -1   32.60    5.50
   7  10  -1   35.40    5.30
  10  -7  -1   39.20    5.50
  -7 -10   1   35.10    5.80
  10  -7   1   35.50    4.50
  10  -7   1   31.00    4.20
 -10   7   1   28.60    4.20
  10  -7   1   45.30    4.90
  10  -7   1   40.50    5.30
 -10   7   1   36.70    4.30
   7  10   1   35.60    5.10
  -8 -10  -1    5.60    4.00
   8  10  -1   14.30    4.00
  10  -8  -1    9.30    3.60
  10  -8  -1    8.00    2.70
 -10   8   1   10.40    2.80
  -8 -10   1    5.10    3.90
  10  -8   1    3.70    2.40
  10  -8   1    9.80    3.20
  10  -8   1    8.90    3.00
   8  10   1    8.30    3.30
  10  -8   1   12.70    2.90
 -10   8   1    5.60    2.70
  -9 -10  -1    8.00    4.20
   9  10  -1   10.20    3.70
  10  -9  -1    8.10    3.30
  10  -9   1    8.70    3.30
 -10   9   1   10.30    3.20
   9  10   1    7.10    3.40
  10  -9   1   12.40    3.30
  -9 -10   1    8.00    4.50
  10  -9   1   11.80    2.90
 -10   9   1    9.90    3.50
 -10   9   1   10.90    1.80
  10  10  -1    0.50    2.50
 -10 -10  -1   -1.20    3.50
  10 -10  -1   -3.70    2.40
  10 -10   1   -2.00    2.40
  10 -10   1    0.70    2.30
 -10  10   1    0.60    3.10
 -10  10   1   -0.50    2.40
 -10  10   1   -1.30    1.50
  10  10   1   -2.10    2.60
 -10 -10   1    0.00    4.00
  11  10  -1    2.70    3.30
 -11 -10  -1    5.10    4.50
  10 -11  -1    2.20    2.80
 -10  11   1    1.80    2.00
 -10  11   1    1.00    3.00
  10 -11   1   -2.30    2.50
  11  10   1    4.70    3.30
 -11 -10   1    4.60    4.50
  10 -11   1    4.30    3.00
 -10  11   1    7.20    3.60
   9 -11  -1    6.30    3.70
  11   9  -1    3.30    3.00
  -9  11  -1    8.10    2.20
 -11  -9  -1    8.10    4.10
  11   9   1    3.60    3.40
 -11  -9   1    4.70    4.60
   9 -11   1    5.00    2.90
  -9  11   1   10.30    3.80
  -9  11   1    8.50    2.50
   9 -11   1   10.00    3.30
  -9  11   1    4.10    3.40
 -11  -8  -1   11.60    4.60
   8 -11  -1   10.00    3.50
   8 -11  -1   17.00    4.40
  11   8  -1   15.70    4.10
  -8  11  -1   19.10    3.70
  -8  11  -1   13.40    2.80
   8 -11   1   11.00    3.70
 -11  -8   1   10.70    4.40
   8 -11   1   10.70    3.60
  11   8   1   16.30    3.80
 -11  -7  -1   14.40    4.60
  -7  11  -1   16.30    3.10
  11   7  -1   16.30    3.80
   7 -11  -1   10.40    3.60
  11   7  -1   15.10    3.00
   7 -11  -1   15.90    4.30
 -11  -7  -1   12.30    4.40
  -7  11  -1   22.50    4.00
  11   7   1   16.80    3.30
  -7  11   1   13.80    3.30
   7 -11   1   22.90    4.20
   7 -11   1   20.30    4.30
 -11  -7   1   17.20    5.20
  11   7   1   17.70    3.90
 -11  -7   1   14.80    4.40
   6 -11  -1   12.00    3.50
  -6  11  -1   12.80    3.40
  -6  11  -1    8.30    2.70
 -11  -6  -1   11.40    4.10
  11   6  -1    7.90    2.60
  11   6  -1   12.90    3.40
 -11  -6  -1    7.30    3.90
   6 -11  -1   11.10    3.60
  11   6   1   10.50    3.20
 -11  -6   1    8.10    4.20
  11   6   1   11.10    2.80
  -6  11   1   11.10    3.00
   6 -11   1   12.00    3.70
 -11  -6   1    9.40    4.00
   6 -11   1   11.70    3.50
   5 -11  -1   12.50    3.70
  -5  11  -1    9.90    2.90
 -11  -5  -1    8.10    4.00
  11   5  -1   14.10    3.50
 -11  -5  -1   10.20    4.00
  -5  11  -1   13.10    3.40
  11   5  -1   11.80    3.00
   5 -11  -1   11.10    3.40
   5 -11   1   10.50    3.50
  11   5   1    9.40    3.20
  -5  11   1   17.90    3.50
 -11  -5   1   17.40    4.60
   5 -11   1   11.20    3.80
 -11  -5   1    9.70    4.10
  -5  11   1   15.10    3.30
  11   5   1   11.80    3.10
  -4  11  -1   44.30    5.30
   4 -11  -1   53.59    6.00
  -4  11  -1   50.49    5.60
  11   4  -1   54.59    4.90
 -11  -4  -1   50.29    6.60
  11   4  -1   53.39    5.60
   4 -11  -1   53.49    6.20
 -11  -4  -1   52.99    6.60
  11   4   1   46.50    5.20
   4 -11   1   56.99    5.40
 -11  -4   1   46.90    6.40
 -11  -4   1   43.90    6.30
  11   4   1   47.80    5.30
   4 -11   1   39.60    5.30
  -4  11   1   52.89    5.80
  -4  11   1   47.00    5.10
  11   3  -1    5.50    2.40
   3 -11  -1    3.50    2.50
 -11  -3  -1    7.10    3.50
  -3  11  -1    7.30    2.90
   3 -11  -1    1.60    2.70
  11   3  -1    3.80    2.40
  -3  11  -1    6.20    2.90
 -11  -3  -1    5.80    3.30
  -3  11   1    4.10    2.90
   3 -11   1    1.40    2.70
  -3  11   1   10.90    3.00
 -11  -3   1    1.80    3.20
   3 -11   1    1.40    2.40
  11   3   1    6.20    2.50
 -11  -3   1    0.90    2.90
  11   3   1    4.60    2.40
 -11  -2  -1    7.00    3.60
   2 -11  -1    4.10    3.00
 -11  -2  -1    6.50    3.10
  11   2  -1    7.80    2.50
  -2  11  -1   10.00    3.40
  -2  11  -1    4.20    2.90
   2 -11  -1    7.30    2.90
  11   2  -1    8.40    2.80
 -11  -2   1    6.30    3.30
  -2  11   1    6.80    2.70
 -11  -2   1    3.60    3.10
  11   2   1    4.00    2.30
  -2  11   1    9.10    3.40
   2 -11   1    8.30    3.00
   2 -11   1    4.60    2.60
  11   2   1    5.70    2.40
 -11  -1  -1   36.50    5.10
  -1  11  -1   40.70    5.00
  11   1  -1   44.60    4.70
  11   1  -1   45.30    5.10
  -1  11  -1   42.90    5.70
 -11  -1  -1   38.20    5.20
   1 -11  -1   49.10    5.80
   1 -11  -1   40.50    5.30
  11   1   1   54.49    4.80
  -1  11   1   41.80    5.80
  11   1   1   35.60    4.70
 -11  -1   1   47.70    5.80
   1 -11   1   51.49    5.70
   1 -11   1   47.00    5.50
 -11  -1   1   39.00    5.50
  -1  11   1   47.40    5.10
 -11   0  -1   -1.30    2.10
   0 -11  -1    0.00    2.00
   0 -11  -1   -3.20    2.30
   0  11  -1   -0.10    2.20
  11   0  -1    1.50    2.00
 -11   0  -1   -1.60    2.50
   0  11  -1    3.40    2.90
  11   0  -1    2.30    1.70
   0 -11   1   -0.70    2.00
 -11   0   1   -1.00    2.90
  11   0   1   -1.20    1.80
   0 -11   1   -0.30    2.40
   0  11   1   -1.60    2.60
 -11   0   1    0.60    2.50
  11   0   1    1.10    1.90
   0  11   1    0.40    2.10
  -1 -11  -1   45.10    5.30
  -1 -11  -1   38.30    5.20
  11  -1  -1   36.00    4.70
 -11   1  -1   45.90    5.10
 -11   1  -1   48.90    5.90
   1  11  -1   38.60    6.00
   1  11  -1   43.30    5.20
  11  -1  -1   49.20    4.80
   1  11   1   47.50    5.20
  -1 -11   1   39.40    5.20
   1  11   1   37.20    6.00
  -1 -11   1   49.20    5.50
 -11   1   1   45.50    5.20
 -11   1   1   39.40    5.70
  11  -1   1   40.50    4.70
  11  -1   1   42.90    5.00
 -11   2  -1    4.80    2.30
 -11   2  -1    5.20    3.20
   2  11  -1    7.20    3.40
  -2 -11  -1    9.20    2.70
  11  -2  -1    4.10    2.30
   2  11  -1    8.50    3.10
  -2 -11  -1    7.10    3.10
  11  -2  -1    5.50    2.40
 -11   2   1    8.70    3.30
   2  11   1    3.00    3.40
 -11   2   1    4.90    2.50
  -2 -11   1    0.50    2.00
  -2 -11   1    9.00    3.20
  11  -2   1    3.70    2.10
   2  11   1    2.20    2.20
  11  -2   1    2.80    2.30
 -11   3  -1    3.00    2.80
  -3 -11  -1    4.30    2.30
 -11   3  -1    1.10    2.00
  -3 -11  -1    5.20    3.20
   3  11  -1    8.90    3.70
   3  11  -1    3.10    2.60
  11  -3  -1    4.30    2.10
  11  -3  -1    4.80    2.40
   3  11   1    7.60    3.60
  -3 -11   1    2.40    2.80
 -11   3   1    1.70    2.70
 -11   3   1    6.10    2.50
  -3 -11   1    7.10    2.40
   3  11   1    6.90    2.60
  11  -3   1    7.20    2.70
  11  -3   1    5.00    2.50
 -11   4  -1   49.60    5.70
  11  -4  -1   49.90    5.40
  -4 -11  -1   45.90    6.00
  11  -4  -1   47.90    4.70
 -11   4  -1   51.09    3.70
   4  11  -1   50.49    5.90
  -4 -11  -1   54.99    4.90
   4  11  -1   57.29    7.70
  -4 -11   1   36.20    5.20
   4  11   1   39.80    5.00
 -11   4   1   44.80    5.90
 -11   4   1   42.60    4.20
  11  -4   1   48.20    5.50
  11  -4   1   45.90    4.90
  -4 -11   1   53.09    4.90
  11  -5  -1   15.30    3.30
   5  11  -1   12.80    3.80
   5  11  -1    6.70    3.80
 -11   5  -1   12.80    2.00
  -5 -11  -1   13.40    3.80
 -11   5  -1    9.50    3.50
 -11   5   1   12.20    3.70
 -11   5   1   13.40    2.50
  -5 -11   1   10.10    2.90
  -5 -11   1   14.90    4.20
   5  11   1   14.20    3.70
  11  -5   1   19.10    3.60
   5  11   1   16.10    3.20
  11  -5   1   20.10    3.80
   5  11   1   16.70    3.60
   6  11  -1    4.60    3.00
  11  -6  -1   10.80    3.00
  11  -6  -1    8.50    3.40
  -6 -11  -1   12.30    3.90
 -11   6   1   12.50    2.20
   6  11   1   12.70    3.60
  -6 -11   1   11.20    4.10
  11  -6   1   13.20    3.20
  11  -6   1    8.50    2.90
   7  11  -1   15.60    4.40
  -7 -11  -1   18.60    4.80
  11  -7  -1   11.90    3.90
  11  -7  -1   20.90    3.70
 -11   7   1   14.30    2.10
  11  -7   1   20.20    4.20
  11  -7   1   18.40    3.60
  11  -7   1   16.80    3.20
  -7 -11   1   16.40    4.70
   7  11   1   15.50    4.10
  11  -8  -1   16.60    3.50
   8  11  -1    6.00    3.50
  -8 -11  -1    8.20    4.50
  11  -8  -1   16.00    4.30
 -11   8   1   13.40    3.20
  -8 -11   1   13.70    4.70
  11  -8   1   11.90    3.50
 -11   8   1   12.20    3.00
  11  -8   1   14.20    3.30
  11  -8   1   12.90    3.30
  11  -8   1   12.30    3.00
   8  11   1   13.40    3.80
   9  11  -1    0.40    3.20
  -9 -11  -1    2.40    4.10
  11  -9  -1    6.10    3.30
   9  11   1   10.30    4.00
  11  -9   1    8.90    3.30
  11  -9   1   11.30    3.20
  -9 -11   1    6.40    4.30
 -11   9   1    4.70    2.10
 -11   9   1    2.10    2.30
  10  11  -1    4.30    3.50
  11 -10  -1    5.10    3.20
 -10 -11  -1    2.20    4.60
 -11  10   1    4.30    2.50
  11 -10   1    3.20    2.80
 -11  10   1    1.80    1.70
 -10 -11   1    7.10    4.50
 -11  10   1    6.80    3.10
  11 -10   1    5.30    2.60
  10  11   1    0.10    3.00
  11 -11  -1   -3.30    2.40
  11  11  -1   -3.00    2.50
 -11 -11  -1    5.90    4.50
  11  11   1   -0.30    2.70
 -11  11   1   -1.70    2.50
 -11  11   1   -0.80    2.00
  11 -11   1   -1.90    2.10
 -11 -11   1    0.30    3.50
 -11  11   1    0.30    2.70
  12  11  -1    3.00    3.40
 -12 -11  -1    4.00    4.00
  11 -12  -1    2.00    2.50
 -12 -11   1    0.20    4.30
 -11  12   1    0.70    3.40
 -11  12   1   -1.80    1.80
  12  11   1   -0.70    2.60
 -11  12   1    5.00    3.30
  11 -12   1   -3.80    2.40
  10 -12  -1    3.50    3.20
 -10  12  -1   -1.40    1.70
  12  10  -1    2.00    2.70
 -12 -10  -1   -0.60    3.70
 -10  12   1    6.80    3.20
 -10  12   1    3.20    2.20
 -12 -10   1    1.30    4.90
  10 -12   1    7.10    3.00
 -10  12   1    4.40    3.40
  12  10   1    4.60    3.50
 -12  -9  -1   -4.30    3.50
  -9  12  -1   -0.20    2.10
  12   9  -1   -0.40    2.80
   9 -12  -1    0.70    2.90
  -9  12   1    1.60    3.10
 -12  -9   1    3.60    4.30
   9 -12   1    0.30    2.40
  -9  12   1    1.30    3.70
   9 -12   1    6.00    3.10
  -9  12   1    2.30    2.30
  12   9   1    0.20    2.60
  -8  12  -1   11.40    2.90
 -12  -8  -1   10.20    5.20
  12   8  -1    7.50    3.10
   8 -12  -1    2.50    3.30
   8 -12  -1    8.30    3.60
   8 -12   1    9.80    3.80
 -12  -8   1   16.10    5.40
  12   8   1    8.90    3.80
   8 -12   1    9.10    3.30
  -7  12  -1   14.60    3.50
  -7  12  -1   12.90    3.40
 -12  -7  -1   21.80    5.20
   7 -12  -1   15.00    4.10
  12   7  -1    9.70    2.80
 -12  -7  -1   17.30    4.90
   7 -12  -1   10.90    4.00
  12   7  -1    9.10    3.50
 -12  -7   1   10.90    4.30
 -12  -7   1    9.40    4.70
  12   7   1   12.00    3.50
   7 -12   1   20.50    4.10
   7 -12   1   12.60    4.00
  12   7   1   14.30    3.40
  12   6  -1   39.90    5.10
  -6  12  -1   41.10    5.20
  12   6  -1   38.30    5.10
   6 -12  -1   44.20    6.10
   6 -12  -1   39.50    6.10
 -12  -6  -1   38.70    7.00
  -6  12  -1   39.60    5.30
 -12  -6  -1   43.70    6.80
  12   6   1   40.40    5.40
  -6  12   1   42.50    5.60
   6 -12   1   37.00    5.60
  12   6   1   38.00    4.90
   6 -12   1   39.70    5.50
 -12  -6   1   39.40    6.90
 -12  -6   1   36.40    6.70
  -5  12  -1    5.90    3.30
  12   5  -1    8.80    3.10
 -12  -5  -1    5.90    3.90
   5 -12  -1   14.60    4.30
 -12  -5  -1   11.40    4.30
   5 -12  -1   12.30    4.00
  12   5  -1    7.60    3.10
  -5  12  -1   12.50    3.60
  12   5   1   13.10    3.80
   5 -12   1   12.80    3.40
  12   5   1    8.00    2.90
   5 -12   1    8.80    3.50
  -5  12   1   12.90    3.80
 -12  -5   1    7.30    4.50
 -12  -5   1    4.90    4.20
  12   4  -1    8.30    3.00
  12   4  -1   10.60    3.20
  -4  12  -1    6.50    3.40
 -12  -4  -1    7.30    3.70
   4 -12  -1    5.20    3.30
  -4  12  -1    4.80    3.00
 -12  -4  -1    9.90    4.00
   4 -12  -1    6.60    3.40
   4 -12   1    8.80    3.10
   4 -12   1   11.10    3.50
  -4  12   1   14.20    3.60
  -4  12   1    8.60    3.60
 -12  -4   1   17.00    4.90
 -12  -4   1    9.10    4.50
  12   4   1    5.50    2.60
  12   4   1    7.90    3.10
  12   3  -1    2.20    2.50
   3 -12  -1    1.60    3.20
  12   3  -1    4.70    2.50
 -12  -3  -1    3.50    3.60
  -3  12  -1   -0.70    2.20
  -3  12  -1    1.10    2.60
 -12  -3  -1   -1.00    2.90
   3 -12  -1    3.40    2.60
  12   3   1    1.90    2.30
  12   3   1    2.70    2.40
 -12  -3   1    1.20    3.30
   3 -12   1    1.20    2.50
 -12  -3   1    1.10    3.30
   3 -12   1    6.30    3.10
  -3  12   1    3.30    3.10
  -3  12   1    3.60    2.70
 -12  -2  -1    0.50    2.90
   2 -12  -1    2.60    2.70
  12   2  -1    2.20    2.40
 -12  -2  -1    4.00    3.10
  -2  12  -1    3.60    2.40
  -2  12  -1    1.80    2.90
   2 -12  -1   -3.80    2.50
  12   2  -1    0.50    1.90
  12   2   1    0.30    2.20
  12   2   1    0.40    2.40
  -2  12   1   -0.40    3.00
 -12  -2   1    4.60    3.90
   2 -12   1    4.50    2.70
   2 -12   1    1.10    2.30
 -12  -2   1   -0.50    2.90
  -2  12   1    1.10    2.40
 -12  -1  -1    3.80    3.30
   1 -12  -1    5.80    2.90
  12   1  -1    5.90    2.60
  -1  12  -1    8.90    3.20
  -1  12  -1    6.80    3.70
  12   1  -1    4.10    2.60
 -12  -1  -1    1.30    2.90
   1 -12  -1    4.70    3.10
  12   1   1    4.80    2.40
  -1  12   1    2.20    2.40
 -12  -1   1    6.00    3.20
  12   1   1    5.30    2.80
 -12  -1   1    7.00    3.50
  -1  12   1    1.80    3.30
   1 -12   1    2.90    2.70
   1 -12   1    7.00    3.20
 -12   0  -1    0.40    2.50
   0  12  -1   -1.80    2.10
   0 -12  -1    1.30    2.40
   0  12  -1    2.70    3.10
  12   0  -1    1.40    2.00
  12   0  -1    1.40    2.20
   0 -12  -1    1.70    2.70
 -12   0  -1   -4.60    2.40
 -12   0   1   -3.70    2.20
   0 -12   1   -1.70    2.00
  12   0   1    2.40    2.10
 -12   0   1   -0.10    3.20
  12   0   1   -1.20    2.10
   0  12   1    0.30    2.10
   0  12   1    3.80    3.50
   0 -12   1    5.10    3.10
 -12   1  -1    0.60    2.90
   1  12  -1    4.00    2.90
   1  12  -1    5.90    3.80
  -1 -12  -1    7.40    3.40
  12  -1  -1    6.90    2.50
 -12   1  -1    8.90    3.10
  -1 -12  -1    6.80    2.80
  12  -1  -1    7.20    2.80
 -12   1   1    5.80    3.00
   1  12   1    4.60    2.70
  -1 -12   1    4.20    2.50
 -12   1   1    8.20    3.80
  12  -1   1    6.30    2.70
  -1 -12   1    2.60    2.90
   1  12   1    1.90    3.50
  12  -1   1    7.60    2.90
   2  12  -1   -0.80    3.10
 -12   2  -1    2.80    2.50
  -2 -12  -1   -0.40    2.90
   2  12  -1   -1.40    2.60
  -2 -12  -1    4.00    2.40
  12  -2  -1    3.00    2.30
  12  -2  -1   -0.70    1.90
 -12   2  -1    0.80    2.70
   2  12   1    1.30    2.50
 -12   2   1   -0.20    2.40
   2  12   1    3.80    3.60
 -12   2   1   -0.70    3.00
  -2 -12   1   -0.60    2.10
  12  -2   1   -2.60    1.60
  -2 -12   1    0.50    2.70
  12  -2   1    1.20    2.30
  12  -3  -1    2.20    2.30
   3  12  -1   -2.30    3.10
  -3 -12  -1    1.10    2.20
 -12   3  -1    0.90    2.10
 -12   3  -1    0.40    2.80
   3  12  -1    0.70    2.80
  12  -3  -1   -1.70    1.90
  -3 -12  -1   -2.50    2.70
   3  12   1   -3.20    3.10
  12  -3   1    4.80    2.30
   3  12   1    2.50    2.60
  -3 -12   1    1.10    2.20
  -3 -12   1    2.00    2.90
 -12   3   1    2.20    2.40
 -12   3   1    7.70    3.80
  12  -3   1    2.30    2.30
  12  -4  -1   10.70    3.20
 -12   4  -1    8.20    3.50
  -4 -12  -1   11.00    4.10
  -4 -12  -1    6.50    2.70
   4  12  -1   12.70    4.40
   4  12  -1    6.50    3.40
 -12   4  -1   11.60    2.80
  -4 -12   1    6.20    3.30
 -12   4   1    9.10    3.90
   4  12   1    5.70    3.10
  -4 -12   1   10.00    2.80
 -12   4   1    5.60    2.90
  12  -4   1   12.70    3.50
  12  -4   1    6.60    2.50
  12  -5  -1    3.90    2.80
  -5 -12  -1    7.70    3.90
   5  12  -1    9.50    4.40
 -12   5  -1   14.30    2.60
 -12   5  -1   16.90    4.00
   5  12  -1    8.90    3.60
   5  12   1   13.40    4.60
  12  -5   1    8.10    2.80
  12  -5   1    9.60    3.20
   5  12   1    5.90    3.10
  -5 -12   1    8.80    3.80
 -12   5   1    6.00    2.60
 -12   5   1    6.90    3.90
  12  -6  -1   36.00    5.00
 -12   6  -1   42.60    5.70
   6  12  -1   37.90    5.70
  -6 -12  -1   46.60    6.80
 -12   6  -1   32.70    2.90
  12  -6   1   32.40    4.80
  12  -6   1   35.30    4.70
   6  12   1   36.10    5.50
 -12   6   1   33.10    5.70
 -12   6   1   37.30    3.80
  -6 -12   1   38.70    6.30
 -12   7  -1   15.20    4.00
  12  -7  -1   11.90    3.40
  -7 -12  -1   15.40    4.70
   7  12  -1   15.70    4.50
  12  -7  -1   14.20    4.20
  12  -7   1   15.90    3.60
 -12   7   1   12.00    2.40
  12  -7   1   12.70    4.30
  -7 -12   1   14.50    4.70
   7  12   1    5.30    3.50
  12  -8  -1   15.40    4.20
  12  -8  -1   12.10    3.00
  -8 -12  -1   12.70    5.00
   8  12  -1    8.80    4.00
  12  -8   1    6.40    2.60
  -8 -12   1   13.70    5.10
   8  12   1   10.20    3.80
  12  -8   1   10.10    3.60
  -9 -12  -1    2.10    4.10
   9  12  -1    5.40    3.50
  12  -9  -1    0.90    2.70
  12  -9   1    5.30    2.40
  -9 -12   1    7.70    4.40
   9  12   1    0.10    3.00
  12 -10  -1   -2.20    2.40
  10  12  -1    1.50    3.10
 -10 -12  -1    5.10    4.50
  10  12   1    3.20    3.30
 -10 -12   1   -1.10    4.00
  11  12  -1    5.10    3.30
 -11 -12  -1    1.40    3.90
  12 -11  -1    0.60    2.70
  11  12   1   -2.30    2.70
 -11 -12   1    1.40    3.90
 -12  11   1    0.10    1.80
  12  12  -1   -3.60    2.60
  12 -12  -1    9.50    3.30
 -12 -12  -1    3.40    4.50
 -12 -12   1    1.00    3.80
 -12  12   1    0.40    3.60
 -12  12   1   -4.70    3.90
  12  12   1    0.30    2.80
 -12  12   1   -3.40    1.70
 -12  13  -1   11.10    5.00
 -12  13  -1   -7.10    2.70
  13  12  -1    4.40    3.30
  12 -13  -1   10.90    3.00
 -13 -12  -1   -3.90    4.10
 -12  13   1    2.10    3.50
 -12  13   1    0.20    1.90
 -13 -12   1    0.80    4.10
  13  12   1    1.40    2.50
 -12  13   1   -5.20    2.50
 -13 -11  -1   20.60    5.10
  13  11  -1   19.60    4.80
  11 -13  -1   19.30    4.30
 -11  13   1   19.90    4.90
 -11  13   1   18.30    4.40
 -13 -11   1   22.40    5.90
 -11  13   1   16.20    3.10
  11 -13   1    8.20    3.70
  13  11   1   32.20    5.80
  10 -13  -1   25.20    5.00
 -13 -10  -1   20.80    5.50
 -10  13  -1   17.00    3.10
  13  10  -1   11.90    3.80
 -13 -10   1   15.60    5.50
 -10  13   1   16.70    5.00
 -10  13   1   13.80    3.30
  13  10   1   28.00    5.60
  10 -13   1   13.80    4.40
 -10  13   1   15.30    4.00
  13   9  -1    4.50    3.40
   9 -13  -1   -4.00    2.90
  -9  13  -1    2.50    2.40
 -13  -9  -1    3.20    4.10
 -13  -9   1    8.70    4.90
  -9  13   1    2.00    2.50
   9 -13   1   -2.50    2.40
   9 -13   1   -0.80    2.50
  -9  13   1    7.40    4.10
  13   9   1    0.40    3.00
  -9  13   1    0.80    3.00
   8 -13  -1    1.60    3.00
  13   8  -1    5.90    3.10
 -13  -8  -1    0.70    4.00
  -8  13  -1    0.10    2.50
   8 -13   1   -0.10    2.40
   8 -13   1    5.00    3.30
  -8  13   1    2.40    2.60
 -13  -8   1   -0.30    4.50
  -8  13   1    7.40    4.50
  13   8   1    2.70    3.10
  -8  13   1   -0.70    3.30
  -7  13  -1   14.10    3.50
   7 -13  -1   13.30    4.40
   7 -13  -1    7.40    3.60
 -13  -7  -1    8.10    3.90
  13   7  -1    8.50    3.30
  13   7  -1   12.10    3.20
 -13  -7  -1   12.20    4.30
  13   7   1   11.50    3.80
   7 -13   1    7.90    3.50
 -13  -7   1    4.30    4.60
   7 -13   1    9.00    4.10
  13   7   1    6.50    2.90
 -13  -7   1    6.90    4.10
 -13  -6  -1   -3.70    3.20
  13   6  -1    0.50    2.30
  -6  13  -1    4.60    2.50
 -13  -6  -1   -0.60    4.10
   6 -13  -1    1.30    3.00
  -6  13  -1    1.60    3.10
  13   6  -1   -1.60    2.40
   6 -13  -1    4.80    3.50
   6 -13   1    7.70    3.70
  13   6   1    3.90    2.40
  13   6   1   -0.20    2.80
 -13  -6   1    2.70    4.00
  -6  13   1    4.70    3.40
   6 -13   1    0.20    2.70
 -13  -6   1    1.80    3.50
  -5  13  -1    3.60    2.60
 -13  -5  -1    2.30    3.30
  -5  13  -1    4.10    3.30
   5 -13  -1    5.20    3.80
  13   5  -1    4.80    2.60
 -13  -5  -1    1.40    4.10
  13   5  -1    1.60    2.30
   5 -13  -1    4.10    3.30
  13   5   1    3.00    2.70
   5 -13   1    3.60    3.30
  -5  13   1    7.00    3.90
   5 -13   1    2.80    3.30
 -13  -5   1    9.60    4.70
  13   5   1   -0.90    2.80
 -13  -5   1    6.00    4.50
  13   4  -1    1.60    2.50
   4 -13  -1    0.60    3.10
 -13  -4  -1   -2.10    3.50
   4 -13  -1    0.80    3.10
  -4  13  -1    2.00    2.70
 -13  -4  -1    3.20    3.60
  13   4  -1   -1.00    2.20
  -4  13  -1   -1.30    3.10
   4 -13   1    2.00    2.90
  -4  13   1    4.30    3.70
  13   4   1   -1.90    2.50
 -13  -4   1   -3.40    3.60
 -13  -4   1    0.60    3.60
  -4  13   1   -1.60    2.20
   4 -13   1    0.30    2.90
  13   4   1    1.30    2.50
   3 -13  -1    6.90    3.50
 -13  -3  -1    4.80    3.90
 -13  -3  -1   -0.80    3.30
  -3  13  -1    7.60    3.40
  -3  13  -1    3.80    3.40
  13   3  -1    6.20    3.00
  13   3  -1    2.00    2.40
   3 -13  -1    8.20    4.20
  -3  13   1    7.80    4.00
   3 -13   1    3.60    3.20
 -13  -3   1    7.90    4.50
  13   3   1    8.60    3.10
   3 -13   1    9.70    3.70
  -3  13   1    5.60    2.70
 -13  -3   1    5.50    4.20
  13   3   1    2.50    2.90
 -13  -2  -1   29.40    5.70
   2 -13  -1   24.10    5.20
  13   2  -1   37.40    4.70
   2 -13  -1   16.80    4.40
  -2  13  -1   26.60    5.50
  -2  13  -1   26.50    4.80
  13   2  -1   28.30    4.90
 -13  -2  -1   32.50    5.60
  -2  13   1   31.00    5.80
  13   2   1   24.20    4.70
   2 -13   1   35.50    5.00
   2 -13   1   33.50    5.60
 -13  -2   1   22.60    5.20
  13   2   1   24.80    4.50
 -13  -2   1   28.20    6.00
  -2  13   1   29.60    4.60
 -13  -1  -1   13.80    3.90
  13   1  -1   16.90    4.00
   1 -13  -1   15.30    4.00
  -1  13  -1   20.50    5.10
 -13  -1  -1   16.90    4.50
  -1  13  -1   16.60    4.00
   1 -13  -1   15.50    4.10
  13   1  -1   16.10    3.50
 -13  -1   1   15.90    4.70
   1 -13   1   23.10    4.60
 -13  -1   1   19.20    4.90
  -1  13   1   25.60    5.60
  13   1   1   18.10    3.90
  13   1   1   11.90    3.50
  -1  13   1   18.30    3.90
   1 -13   1   16.70    4.10
 -13   0  -1   -2.20    2.50
   0 -13  -1   -2.20    2.30
   0  13  -1   -0.60    2.80
   0 -13  -1   -7.30    2.50
 -13   0  -1   -1.90    2.90
   0  13  -1   -0.80    3.30
  13   0  -1   -2.70    2.30
  13   0  -1    1.70    2.00
   0  13   1    1.90    2.40
  13   0   1    0.60    2.30
   0 -13   1   -2.80    2.50
 -13   0   1    0.20    3.60
   0  13   1   -0.60    3.50
   0 -13   1   -2.90    2.30
  13   0   1    4.00    2.60
 -13   0   1    3.80    3.00
 -13   1  -1   10.30    3.60
   1  13  -1   16.40    4.10
  -1 -13  -1   17.20    4.80
  -1 -13  -1   10.50    3.50
   1  13  -1   27.30    6.30
 -13   1  -1   18.30    4.30
  13  -1  -1   16.50    3.20
  13  -1  -1   14.90    4.00
  13  -1   1   14.70    3.30
  -1 -13   1   19.50    4.60
   1  13   1   20.20    4.10
  13  -1   1   10.90    3.50
  -1 -13   1   19.60    4.10
   1  13   1   16.00    5.40
 -13   1   1   18.30    4.90
 -13   1   1   14.40    4.10
  13  -2  -1   29.50    5.00
   2  13  -1   29.20    4.90
   2  13  -1   26.10    6.20
 -13   2  -1   33.50    5.60
  -2 -13  -1   28.50    4.70
  -2 -13  -1   25.60    5.20
 -13   2  -1   25.80    4.50
  13  -2  -1   28.20    4.20
   2  13   1   30.90    6.40
  13  -2   1   28.20    4.20
  13  -2   1   22.60    4.50
 -13   2   1   26.60    4.70
 -13   2   1   27.10    5.50
   2  13   1   25.90    4.70
  -2 -13   1   23.80    5.10
  -2 -13   1   26.50    4.50
  -3 -13  -1    0.00    3.50
 -13   3  -1    4.50    2.80
   3  13  -1    7.40    3.50
   3  13  -1    9.20    4.40
 -13   3  -1    7.40    3.60
  13  -3  -1    2.00    2.70
  -3 -13  -1    2.90    2.50
 -13   3   1   12.00    4.40
  -3 -13   1    9.00    3.80
  13  -3   1    3.30    2.30
  13  -3   1    4.40    2.80
  -3 -13   1    5.30    2.60
 -13   3   1    6.10    3.10
   3  13   1    6.40    3.30
   4  13  -1    5.30    4.00
  -4 -13  -1   -0.40    3.50
  13  -4  -1    0.60    2.80
 -13   4  -1   -0.50    2.20
 -13   4  -1    2.30    3.10
   4  13  -1   -3.40    2.60
   4  13   1    0.20    2.20
   4  13   1   -1.60    2.60
 -13   4   1   -5.00    2.90
  13  -4   1   -3.30    1.80
  -4 -13   1    0.10    2.10
 -13   4   1   -2.80    2.30
   4  13   1    0.30    3.00
  13  -4   1    0.60    2.50
  -4 -13   1   -0.40    3.10
 -13   5  -1    1.10    2.90
  -5 -13  -1    2.60    3.70
 -13   5  -1    1.20    2.40
   5  13  -1    0.30    3.40
  13  -5  -1    7.60    3.20
 -13   5   1    5.80    3.90
   5  13   1    7.40    3.80
 -13   5   1    4.80    2.80
  -5 -13   1    3.20    3.50
  13  -5   1   12.90    3.70
  13  -5   1    1.50    2.40
   6  13  -1   -1.20    2.70
  -6 -13  -1   -1.50    3.70
 -13   6  -1    2.10    1.70
 -13   6  -1    3.30    2.50
  13  -6  -1    0.00    2.30
  13  -6   1   -0.60    2.30
   6  13   1    1.00    3.20
 -13   6   1   -0.90    2.30
  -6 -13   1    1.40    3.70
 -13   6   1    3.60    3.30
  13  -7  -1    8.80    3.10
   7  13  -1   10.30    3.90
 -13   7  -1    9.90    3.20
  -7 -13  -1    9.70    4.20
 -13   7   1   13.00    4.50
 -13   7   1    9.40    2.70
  13  -7   1   10.30    3.40
  -7 -13   1   14.60    4.80
   7  13   1   11.40    4.00
  13  -8  -1   -0.10    1.90
  13  -8  -1    3.30    2.90
   8  13  -1    1.90    3.20
  -8 -13  -1    4.50    4.30
  13  -8   1    3.30    2.40
 -13   8   1    5.10    2.00
  -8 -13   1   -0.20    3.60
   8  13   1    0.50    3.20
  13  -9  -1    2.00    3.20
  -9 -13  -1   -0.60    4.00
   9  13  -1   -1.10    3.00
 -13   9   1    1.10    1.70
   9  13   1    8.00    3.90
  -9 -13   1    5.60    4.20
  13 -10  -1   16.80    4.00
 -10 -13  -1   22.90    5.80
  10  13  -1   18.80    5.00
  10  13   1   20.50    4.80
 -10 -13   1   13.30    5.50
  13 -11  -1   23.70    4.80
 -11 -13  -1   29.10    6.10
  11  13  -1   28.50    5.30
 -11 -13   1   17.60    5.60
  11  13   1   18.40    5.00
  13 -12  -1    1.10    2.40
  12  13  -1   -4.80    2.90
 -12 -13  -1   -2.60    4.00
 -12 -13   1    5.90    4.90
  12  13   1    3.50    3.30
  14  11  -1    2.20    2.90
  11 -14  -1    7.40    3.30
 -14 -11  -1    9.80    4.40
  11 -14   1    1.60    2.70
 -11  14   1    8.70    4.00
 -14 -11   1   -7.30    4.10
  14  11   1    6.80    3.50
 -11  14   1    4.20    2.60
 -11  14   1   12.80    3.80
 -14 -10  -1   -1.90    3.40
  14  10  -1    1.20    3.00
 -10  14  -1    5.10    2.50
  10 -14  -1    8.60    3.70
 -10  14   1   -1.00    2.40
 -14 -10   1   -0.50    4.90
 -10  14   1   -3.30    2.60
  10 -14   1   -1.70    3.10
  14  10   1   -2.90    2.80
 -10  14   1    1.60    2.90
  14   9  -1    7.60    3.50
  -9  14  -1    8.90    3.20
   9 -14  -1    5.40    3.50
 -14  -9  -1    2.00    4.40
  -9  14   1   12.90    5.20
  -9  14   1    7.30    3.10
  14   9   1   13.10    4.00
  -9  14   1    3.40    3.80
 -14  -9   1   -1.10    3.90
   9 -14   1   14.60    4.50
  -8  14  -1    3.80    2.70
   8 -14  -1   -0.40    3.30
 -14  -8  -1    2.70    4.20
  14   8  -1   -0.30    2.60
  -8  14   1   -1.40    2.60
 -14  -8   1   -0.70    4.10
  -8  14   1    4.90    4.30
  -8  14   1    1.60    3.50
   8 -14   1    3.00    2.80
  14   8   1   -2.30    2.30
   8 -14   1    3.90    3.40
  14   7  -1   11.00    3.70
 -14  -7  -1   10.90    4.30
  -7  14  -1   10.10    3.50
 -14  -7  -1    9.30    4.80
   7 -14  -1   11.90    4.10
  14   7  -1   13.60    3.50
   7 -14   1   12.20    3.10
 -14  -7   1    9.70    4.50
 -14  -7   1    8.00    4.60
   7 -14   1   12.70    4.30
  -7  14   1    7.20    4.30
  14   7   1    7.10    3.30
  -7  14   1   10.90    5.10
  -7  14   1    6.60    3.40
  14   7   1   12.20    3.20
 -14  -6  -1    9.70    4.90
   6 -14  -1    4.40    3.40
  14   6  -1   11.20    3.60
 -14  -6  -1    7.50    4.00
  -6  14  -1    6.00    3.20
  -6  14  -1    5.10    3.70
   6 -14  -1    1.30    3.10
  14   6  -1    5.20    2.70
   6 -14   1    0.30    2.70
 -14  -6   1    7.40    4.50
  14   6   1    3.40    2.70
  14   6   1    2.90    2.60
   6 -14   1    0.60    3.20
 -14  -6   1    4.30    4.60
  -5  14  -1    0.20    2.70
  14   5  -1   16.10    3.80
  -5  14  -1    8.30    4.10
 -14  -5  -1    1.40    4.70
  14   5  -1    7.70    3.30
 -14  -5  -1   17.00    5.00
   5 -14  -1   -0.70    3.30
   5 -14  -1    1.80    3.50
  14   5   1    5.70    3.40
   5 -14   1    3.70    3.00
 -14  -5   1    9.00    4.70
  14   5   1    5.30    3.00
   5 -14   1    4.60    3.50
 -14  -5   1    5.70    4.00
  14   4  -1    3.00    2.50
  -4  14  -1    9.70    3.30
  14   4  -1    4.30    2.70
 -14  -4  -1    5.40    4.30
  -4  14  -1    7.40    3.80
   4 -14  -1    5.90    3.80
   4 -14  -1    1.40    3.60
 -14  -4  -1   -0.60    3.70
  -4  14   1    5.80    4.30
  14   4   1    7.60    3.20
 -14  -4   1    3.60    4.40
 -14  -4   1    5.50    4.60
   4 -14   1    2.70    3.30
  14   4   1    3.40    2.80
   4 -14   1    5.90    3.00
   3 -14  -1   50.59    7.00
   3 -14  -1   47.20    6.80
 -14  -3  -1   43.20    6.80
 -14  -3  -1   47.30    7.20
  14   3  -1   38.80    5.90
  -3  14  -1   49.30    7.20
  14   3  -1   38.90    5.20
  -3  14  -1   37.80    5.60
   3 -14   1   50.09    6.60
   3 -14   1   37.20    6.10
  -3  14   1   47.10    5.50
 -14  -3   1   46.10    7.10
 -14  -3   1   41.20    7.40
  14   3   1   43.00    5.60
  -3  14   1   36.10    6.60
  14   3   1   35.70    5.50
  -2  14  -1   23.00    5.80
   2 -14  -1   20.80    5.10
   2 -14  -1   29.00    5.60
  14   2  -1   23.90    4.50
  14   2  -1   25.90    4.90
  -2  14  -1   19.10    4.80
 -14  -2  -1   32.00    6.10
 -14  -2  -1   30.20    6.00
  -2  14   1   30.60    5.00
  -2  14   1   45.10    7.50
   2 -14   1   34.10    5.30
  14   2   1   27.80    4.70
  14   2   1   22.20    4.50
 -14  -2   1   31.20    6.30
   2 -14   1   17.90    4.70
 -14  -2   1   42.80    6.90
  -1  14  -1   14.90    5.30
 -14  -1  -1   17.80    4.80
  14   1  -1   14.10    3.90
  -1  14  -1   11.90    4.00
  14   1  -1    8.10    2.70
 -14  -1  -1   22.20    5.00
   1 -14  -1   12.50    4.30
   1 -14  -1   10.50    3.90
   1 -14   1   12.30    4.20
 -14  -1   1   15.60    4.70
 -14  -1   1   16.50    5.10
  14   1   1   14.20    3.70
  -1  14   1    7.40    4.30
  -1  14   1    6.30    3.40
  14   1   1   11.60    3.80
   1 -14   1    5.30    3.50
 -14   0  -1    0.90    3.00
   0 -14  -1   -5.60    2.80
   0 -14  -1    0.50    2.90
  14   0  -1   -3.70    1.70
 -14   0  -1   -3.70    2.90
   0  14  -1   -2.60    2.90
  14   0  -1   -1.90    2.50
   0  14  -1   -1.20    3.70
 -14   0   1   -1.80    2.70
   0  14   1   -0.80    2.50
 -14   0   1    2.90    3.70
   0 -14   1    0.90    2.80
  14   0   1   -2.40    2.60
   0 -14   1    3.30    3.00
  14   0   1   -1.80    1.90
   0  14   1    1.80    3.90
  -1 -14  -1   16.20    4.20
  14  -1  -1   14.30    3.90
   1  14  -1   21.20    5.40
 -14   1  -1   22.10    5.00
   1  14  -1   20.20    4.70
 -14   1  -1   12.30    3.90
  -1 -14  -1   12.40    4.50
  14  -1   1   13.40    3.70
 -14   1   1    5.10    3.80
   1  14   1   16.30    3.90
   1  14   1   12.60    5.10
  -1 -14   1   23.10    5.10
  -1 -14   1   12.00    3.80
  14  -1   1   12.30    3.80
 -14   1   1    9.60    5.20
  -2 -14  -1   23.20    4.80
  -2 -14  -1   38.60    6.40
 -14   2  -1   29.10    5.30
   2  14  -1   29.80    6.40
   2  14  -1   32.60    5.50
  14  -2  -1   24.60    4.90
 -14   2  -1   35.50    5.90
  14  -2   1   31.50    4.50
  14  -2   1   22.50    4.80
  -2 -14   1   22.20    5.40
 -14   2   1   23.90    5.70
 -14   2   1   26.50    5.00
  -2 -14   1   24.70    4.80
   2  14   1   35.10    5.60
 -14   3  -1   58.59    7.10
  -3 -14  -1   40.30    7.00
   3  14  -1   40.50    7.30
 -14   3  -1   41.00    5.40
   3  14  -1   51.49    6.60
  14  -3  -1   50.49    6.60
  14  -3   1   44.00    6.20
  -3 -14   1   44.90    6.00
   3  14   1   41.60    6.00
 -14   3   1   48.10    6.80
  14  -3   1   55.89    5.90
 -14   3   1   45.60    5.90
   3  14   1   46.90    6.50
  -3 -14   1   50.79    6.80
 -14   4  -1    5.30    3.50
   4  14  -1    6.20    3.80
  14  -4  -1    4.80    3.30
   4  14  -1    2.80    3.60
  -4 -14  -1   -1.20    3.70
 -14   4  -1    4.10    2.80
   4  14   1    7.90    3.60
  14  -4   1    2.70    2.40
   4  14   1    0.90    2.90
 -14   4   1    5.80    3.10
  14  -4   1    2.20    3.10
   4  14   1    0.70    2.30
   4  14   1    6.20    3.10
 -14   4   1    5.70    3.60
  -4 -14   1    4.60    3.70
  -4 -14   1    3.50    2.30
 -14   5  -1    8.50    3.40
   5  14  -1    8.00    3.90
 -14   5  -1    7.90    2.80
  14  -5  -1    2.70    3.10
  -5 -14  -1    9.10    4.40
  14  -5   1   12.50    4.20
 -14   5   1    1.40    2.90
  -5 -14   1    5.10    4.10
   5  14   1    3.00    3.50
 -14   5   1    7.10    4.30
  14  -6  -1    0.80    2.70
 -14   6  -1    6.60    3.50
 -14   6  -1    1.60    2.20
  -6 -14  -1    7.50    4.20
   6  14  -1    7.80    4.00
 -14   6   1    4.20    3.80
  -6 -14   1    7.60    4.00
 -14   6   1    5.50    2.60
  14  -6   1    7.30    3.50
   6  14   1    1.10    3.00
  14  -7  -1    9.50    3.50
  -7 -14  -1   15.40    5.40
   7  14  -1   10.10    4.20
 -14   7  -1   13.50    2.20
 -14   7   1    9.50    2.70
  14  -7   1    1.70    2.70
  -7 -14   1    4.70    4.10
   7  14   1   11.20    4.10
 -14   7   1   15.90    4.80
  -8 -14  -1    0.20    3.50
   8  14  -1    3.10    2.90
  14  -8  -1    0.10    2.40
  14  -8   1    2.70    2.40
 -14   8   1   -2.70    1.90
  -8 -14   1    0.10    3.90
   8  14   1   -0.80    3.20
 -14   8   1    3.70    3.60
   9  14  -1    8.00    3.80
  -9 -14  -1    9.30    4.80
 -14   9   1    6.10    2.10
   9  14   1   15.90    4.80
 -14   9   1   15.50    4.30
  -9 -14   1   15.00    5.40
  10  14  -1   -0.60    3.30
 -10 -14  -1    2.90    4.60
  14 -10  -1   -1.70    2.40
 -14  10   1   -1.10    1.60
  10  14   1    3.50    3.30
 -10 -14   1   -1.80    4.00
  14 -11  -1    9.30    2.90
  11  14  -1    9.30    3.60
 -11 -14  -1   15.50    5.50
  11  14   1    6.80    3.60
 -11 -14   1    9.50    4.70
 -15 -10  -1   -6.80    3.90
  10 -15  -1   -1.80    2.60
  15  10  -1    1.70    2.70
 -15 -10   1    1.10    4.20
  15  10   1    7.00    3.70
 -10  15   1   -2.70    2.50
  10 -15   1   -7.90    2.80
 -10  15   1    1.80    3.10
 -10  15   1   -0.70    3.90
  15   9  -1    2.90    2.80
  -9  15  -1    0.30    2.50
 -15  -9  -1   -6.70    3.40
   9 -15  -1    2.20    3.60
  -9  15   1    0.40    2.70
  15   9   1   11.40    3.70
  -9  15   1    6.70    3.50
  -9  15   1   -0.30    4.10
 -15  -9   1    4.70    4.30
   9 -15   1    4.90    3.30
   8 -15  -1   15.00    4.30
  -8  15  -1   21.50    4.20
  15   8  -1   11.50    3.90
 -15  -8  -1   11.40    5.00
   8 -15   1   14.40    4.50
  -8  15   1    9.70    3.80
 -15  -8   1   11.80    4.60
  15   8   1   14.30    4.20
  -8  15   1   19.00    5.40
  -8  15   1   17.30    5.10
   7 -15  -1    2.70    3.00
  15   7  -1    4.50    3.00
  -7  15  -1   -2.50    2.70
  15   7  -1    3.80    2.10
 -15  -7  -1   -1.70    3.80
 -15  -7  -1   -0.30    3.30
  -7  15   1    8.40    3.50
  15   7   1    1.70    2.20
  -7  15   1    1.30    3.30
   7 -15   1    2.20    2.40
 -15  -7   1    2.30    4.60
  15   7   1    2.90    2.70
   7 -15   1    0.00    3.20
 -15  -7   1   -1.70    3.00
  -7  15   1    3.00    4.50
  15   6  -1   -1.30    2.70
   6 -15  -1   -1.70    3.10
 -15  -6  -1   -2.80    2.90
  15   6  -1   -1.60    2.10
  -6  15  -1    6.70    3.60
 -15  -6  -1   -3.40    3.60
   6 -15   1    2.80    3.30
  -6  15   1    4.60    4.60
 -15  -6   1    2.70    3.30
  -6  15   1   -3.00    3.60
 -15  -6   1   -4.70    4.40
  15   6   1   -3.50    2.70
  -6  15   1    3.70    3.60
  15   6   1   -3.30    1.90
   6 -15   1   -5.40    2.80
  15   5  -1    1.10    2.50
  -5  15  -1   -0.40    2.60
 -15  -5  -1    5.90    4.10
  -5  15  -1    5.90    3.80
   5 -15  -1   -0.20    3.30
  15   5  -1    0.50    2.40
   5 -15  -1    0.10    3.00
 -15  -5  -1    1.50    4.00
  15   5   1    9.30    3.20
   5 -15   1    0.70    2.90
 -15  -5   1    1.80    4.10
 -15  -5   1   -1.10    4.10
   5 -15   1    7.50    4.00
  15   5   1   -0.50    2.70
   4 -15  -1    7.60    4.10
  -4  15  -1   14.10    5.00
  15   4  -1   13.50    3.40
  -4  15  -1   15.90    3.80
 -15  -4  -1   14.20    5.00
  15   4  -1   11.70    3.90
 -15  -4  -1   15.50    5.20
   4 -15  -1    4.30    3.50
 -15  -4   1   12.30    5.20
  15   4   1    9.70    3.60
 -15  -4   1    7.10    4.90
  15   4   1   11.90    4.00
   4 -15   1    8.80    3.40
   4 -15   1   13.50    4.50
 -15  -3  -1    0.40    4.00
  -3  15  -1   -0.50    2.80
   3 -15  -1    0.40    3.60
  15   3  -1    8.60    3.50
  15   3  -1   -4.80    1.80
 -15  -3  -1    0.40    3.90
   3 -15  -1    5.70    3.90
  -3  15  -1   -2.10    3.60
  15   3   1    1.10    2.50
   3 -15   1   -0.10    2.90
 -15  -3   1    5.50    4.60
  15   3   1    1.50    2.70
   3 -15   1    0.20    3.10
 -15  -3   1    2.60    4.30
   2 -15  -1   14.80    4.50
   2 -15  -1   10.50    4.40
  -2  15  -1    5.20    3.40
  -2  15  -1    5.70    4.70
  15   2  -1   14.30    3.40
  15   2  -1   17.30    4.60
 -15  -2  -1   12.90    5.00
 -15  -2  -1    9.90    4.50
  15   2   1    8.70    3.40
   2 -15   1    3.20    3.70
  15   2   1   11.60    4.00
   2 -15   1   18.20    4.50
 -15  -2   1   13.30    5.20
  -2  15   1    6.80    3.30
 -15  -2   1   10.40    5.60
 -15  -1  -1    3.60    4.20
  15   1  -1    9.10    2.90
  -1  15  -1    8.50    3.80
 -15  -1  -1    3.30    4.10
   1 -15  -1    3.00    3.40
  -1  15  -1   12.50    5.40
   1 -15  -1   14.50    4.30
  15   1  -1    6.70    3.50
 -15  -1   1    9.20    4.40
   1 -15   1    3.40    3.90
   1 -15   1    2.60    3.50
  15   1   1    5.10    3.00
 -15  -1   1    6.70    5.00
  -1  15   1    3.90    3.20
  15   1   1   10.10    3.70
   0 -15  -1    1.70    2.90
 -15   0  -1    3.60    3.90
   0  15  -1    0.30    3.20
   0 -15  -1   -0.40    3.00
 -15   0  -1   -7.10    3.10
   0  15  -1    6.90    4.70
  15   0  -1    0.50    2.70
   0 -15   1   -0.10    3.20
 -15   0   1   -3.80    3.60
   0 -15   1   -1.00    3.00
  15   0   1    1.50    2.40
 -15   0   1   -0.20    3.50
  15   0   1    1.80    2.90
   0  15   1    2.10    2.70
 -15   1  -1    6.10    3.80
  15  -1  -1    6.10    3.50
  -1 -15  -1    7.10    4.20
 -15   1  -1    6.80    4.30
   1  15  -1   12.10    5.30
   1  15  -1    7.00    3.60
  -1 -15  -1    8.00    3.70
  15  -1   1    5.10    3.40
 -15   1   1   10.80    4.40
  15  -1   1    9.10    2.80
  -1 -15   1    5.70    3.30
 -15   1   1    7.40    4.60
   1  15   1    3.10    3.50
  -1 -15   1    6.50    3.80
  15  -2  -1   21.30    4.90
   2  15  -1    9.40    3.90
   2  15  -1    6.90    4.70
 -15   2  -1    6.20    3.80
  -2 -15  -1    7.50    4.60
 -15   2  -1    7.90    4.10
   2  15   1    3.10    4.10
 -15   2   1   13.80    4.90
 -15   2   1    5.70    4.10
  -2 -15   1   12.70    3.70
  15  -2   1   16.80    3.80
   2  15   1   16.50    4.40
  15  -2   1    7.50    3.50
   2  15   1   11.40    3.60
   2  15   1   18.40    4.70
  -2 -15   1    3.50    3.60
  15  -3  -1   -2.30    2.60
 -15   3  -1   -0.60    3.00
   3  15  -1    0.80    3.50
  -3 -15  -1    6.70    4.20
 -15   3  -1   -1.30    3.30
   3  15  -1   -7.80    2.70
  -3 -15   1    5.20    3.60
  -3 -15   1    2.30    2.80
   3  15   1    4.60    3.60
   3  15   1   10.00    4.10
  15  -3   1    1.50    2.80
 -15   3   1    1.40    3.90
  15  -3   1   -3.00    2.70
   3  15   1    1.60    2.80
   3  15   1    9.10    3.80
 -15   3   1    0.60    3.10
   4  15  -1    8.00    4.10
 -15   4  -1   17.20    4.50
 -15   4  -1   12.30    3.80
   4  15  -1   13.30    4.80
  -4 -15  -1    8.00    4.40
  15  -4  -1    7.70    3.50
 -15   4   1    7.90    4.30
  -4 -15   1   15.20    4.70
 -15   4   1   10.60    3.40
  15  -4   1   15.60    4.20
   4  15   1   11.40    4.00
   4  15   1    5.60    4.00
  15  -5  -1   12.40    4.10
 -15   5  -1    1.60    2.50
   5  15  -1    1.40    3.30
  -5 -15  -1    7.10    4.00
 -15   5   1    4.80    3.60
  15  -5   1    2.00    3.00
   5  15   1    5.20    3.30
  -5 -15   1   -2.10    3.60
 -15   5   1    6.90    3.00
  -6 -15  -1   -7.40    3.40
  15  -6  -1   -0.60    2.40
 -15   6  -1    0.40    2.20
   6  15  -1    6.10    3.20
 -15   6   1   -4.30    2.40
  15  -6   1    1.30    2.50
 -15   6   1   -3.60    3.40
   6  15   1   -2.80    2.80
  -6 -15   1   -3.40    3.30
 -15   7  -1    2.20    2.20
  15  -7  -1    3.50    2.90
  -7 -15  -1   -7.50    3.50
   7  15  -1   -1.50    3.00
 -15   7   1   -2.20    3.80
 -15   7   1    2.70    2.60
  15  -7   1    3.20    2.60
  -7 -15   1   -2.20    3.90
   7  15   1   -0.70    2.80
  15  -8  -1   15.50    3.80
   8  15  -1    7.80    4.30
  -8 -15  -1   10.30    5.10
  -8 -15   1   14.30    4.80
   8  15   1   17.80    4.30
 -15   8   1   13.10    4.60
  15  -8   1   12.70    3.80
 -15   8   1   12.20    2.80
  -9 -15  -1    6.10    4.10
   9  15  -1    6.10    3.60
 -15   9   1    8.20    2.30
  -9 -15   1   -2.30    4.00
 -15   9   1    6.90    3.90
   9  15   1    4.10    3.30
 -10 -15  -1    2.10    4.00
  10  15  -1   -5.10    3.00
 -10 -15   1    7.40    4.50
  10  15   1    3.50    3.20
 -16  -8  -1   -7.60    3.30
  -8  16  -1    6.70    3.70
   8 -16  -1    2.50    3.00
  16   8  -1    3.70    2.50
  16   8   1    7.30    3.10
  -8  16   1   -8.10    3.90
  -8  16   1   -0.80    3.50
   8 -16   1   -1.10    3.60
  -8  16   1    2.20    3.50
 -16  -8   1    4.40    4.40
  16   7  -1    2.60    3.00
   7 -16  -1    4.10    3.40
 -16  -7  -1    4.60    4.40
  -7  16  -1    1.40    3.40
  16   7  -1    4.80    2.70
 -16  -7  -1    1.10    3.10
  -7  16   1    3.10    3.20
  16   7   1    3.30    3.20
 -16  -7   1    6.60    4.70
   7 -16   1    2.30    3.60
 -16  -7   1    3.40    4.30
  -7  16   1    3.30    3.40
  -7  16   1   12.40    4.80
  16   7   1    6.50    2.90
 -16  -6  -1    2.00    3.60
  16   6  -1   -1.10    2.20
  16   6  -1    4.80    2.50
  -6  16  -1   -0.30    3.00
 -16  -6  -1    4.60    4.00
   6 -16  -1    2.70    3.80
 -16  -6   1    3.50    4.00
  16   6   1    5.40    2.80
   6 -16   1   -2.50    3.10
  16   6   1    6.20    3.00
  -6  16   1    4.80    3.70
  -6  16   1    9.30    5.20
   6 -16   1    3.10    2.50
  -6  16   1    2.30    3.30
 -16  -6   1   -4.30    3.50
  16   5  -1    4.90    3.10
  -5  16  -1   12.40    4.60
   5 -16  -1    6.00    3.50
 -16  -5  -1    7.80    4.30
  16   5  -1   -0.10    2.40
 -16  -5  -1    3.30    4.10
  -5  16   1   -0.30    3.10
 -16  -5   1    4.20    4.30
  -5  16   1    9.90    4.20
  -5  16   1    5.80    4.90
 -16  -5   1   13.10    5.10
  16   5   1    6.60    3.40
   5 -16   1    5.90    3.50
   5 -16   1    4.80    3.10
  16   5   1    5.30    2.90
 -16  -4  -1   -3.90    3.40
  16   4  -1    0.80    2.60
  -4  16  -1    3.60    3.30
  -4  16  -1    6.80    4.10
  16   4  -1    5.50    2.90
   4 -16  -1   -1.00    3.20
 -16  -4  -1   -4.70    3.60
  -4  16   1   -3.20    3.30
   4 -16   1    2.00    3.10
  16   4   1    5.60    3.20
   4 -16   1    6.30    3.50
 -16  -4   1   -3.40    4.10
  -4  16   1    3.30    3.70
  16   4   1    2.90    2.90
 -16  -4   1   -2.20    3.60
  -4  16   1    6.30    4.70
 -16  -3  -1   17.70    5.00
 -16  -3  -1   12.80    4.90
  -3  16  -1    7.90    3.50
  16   3  -1    7.40    2.70
  16   3  -1    9.70    3.80
  -3  16  -1   10.40    4.80
   3 -16  -1   10.50    4.30
   3 -16   1   10.80    4.40
  -3  16   1    7.90    5.10
   3 -16   1   13.00    3.90
  -3  16   1    6.00    4.10
  16   3   1    1.40    3.00
 -16  -3   1   20.10    5.50
  16   3   1    6.10    3.20
 -16  -3   1   12.50    5.20
  -3  16   1    9.20    4.80
  -2  16  -1    6.60    4.60
 -16  -2  -1   -2.80    3.40
  16   2  -1    0.40    3.10
 -16  -2  -1   -1.90    3.30
   2 -16  -1   -5.00    3.10
  -2  16  -1   -3.20    2.90
  -2  16   1    7.40    3.90
 -16  -2   1    4.80    4.40
  -2  16   1   -2.30    4.10
 -16  -2   1    8.50    4.60
   2 -16   1    4.50    3.70
   2 -16   1   -5.40    3.40
  16   2   1    4.90    2.50
  -2  16   1   -9.00    3.40
  16   2   1    3.00    3.10
   1 -16  -1    1.20    3.40
  -1  16  -1    2.70    3.40
  -1  16  -1   13.10    5.20
 -16  -1  -1    3.20    4.20
 -16  -1  -1    1.60    4.10
  16   1  -1    2.50    3.30
  16   1   1    7.00    2.90
   1 -16   1   10.30    3.30
  16   1   1    1.70    3.00
  -1  16   1   14.30    5.30
 -16  -1   1    9.60    4.90
   1 -16   1    0.90    3.10
  -1  16   1    4.20    3.30
  -1  16   1    6.10    4.40
 -16  -1   1   10.70    4.90
  -1  16   1   12.80    4.20
 -16   0  -1   -6.70    2.90
  16   0  -1    0.50    2.80
 -16   0  -1    5.20    3.40
   0 -16  -1    6.50    3.70
   0  16  -1    2.80    4.20
   0  16  -1    4.00    3.60
  16   0   1   -4.00    2.60
   0  16   1   -1.10    2.60
   0  16   1    2.00    4.10
   0  16   1   -5.00    3.10
 -16   0   1    0.10    3.60
  16   0   1    4.40    3.00
   0 -16   1   -1.80    3.00
   0 -16   1   -2.90    2.80
 -16   0   1    1.10    4.20
   0  16   1   -1.10    2.70
   1  16  -1    4.00    4.40
   1  16  -1    3.90    4.10
 -16   1  -1    2.90    3.70
  -1 -16  -1   10.50    4.80
 -16   1  -1   14.40    4.90
  16  -1  -1    5.80    3.50
  16  -1   1    7.60    2.90
  16  -1   1    6.40    3.60
 -16   1   1    7.20    4.10
   1  16   1    6.50    4.10
   1  16   1    5.80    3.40
  -1 -16   1    2.90    2.90
   1  16   1   12.10    4.50
   1  16   1   12.30    4.10
 -16   1   1   11.10    4.80
  -1 -16   1    6.10    3.70
  -2 -16  -1    9.10    4.40
   2  16  -1    5.40    3.90
   2  16  -1    8.20    4.40
  16  -2  -1    5.20    3.70
 -16   2  -1    2.80    3.80
 -16   2  -1   -0.10    3.60
  -2 -16   1   -4.40    3.30
  -2 -16   1    5.40    3.00
  16  -2   1   -5.20    2.70
   2  16   1    5.90    3.60
 -16   2   1   -5.70    3.70
   2  16   1    5.10    3.80
   2  16   1    7.00    4.00
 -16   2   1   -2.40    3.20
   2  16   1   -4.40    2.20
   3  16  -1    6.90    3.80
  -3 -16  -1    8.00    4.30
  16  -3  -1    5.50    3.80
 -16   3  -1    8.70    5.80
   3  16  -1    6.20    4.40
 -16   3  -1    7.60    3.60
  16  -3   1    6.70    4.20
  -3 -16   1   16.90    4.60
   3  16   1    7.90    3.90
   3  16   1    8.30    3.90
   3  16   1    7.60    2.90
 -16   3   1    1.60    3.40
  -3 -16   1    4.90    3.20
 -16   3   1    5.40    4.20
   3  16   1    2.50    3.30
 -16   4  -1   -1.70    2.70
  -4 -16  -1   12.60    4.30
  16  -4  -1    1.30    3.60
   4  16  -1   -2.00    3.30
  16  -4   1   -7.00    2.50
  -4 -16   1    1.70    3.90
 -16   4   1    1.60    3.20
 -16   4   1   -3.90    3.60
   4  16   1    2.80    3.20
 -16   5  -1    6.80    3.00
   5  16  -1    5.80    3.70
  -5 -16  -1    9.30    4.60
  16  -5  -1   16.30    4.30
 -16   5   1   -3.30    3.60
  16  -5   1   11.60    3.80
  -5 -16   1    6.10    4.30
   5  16   1    5.00    3.40
 -16   5   1    4.30    3.00
 -16   6  -1    0.80    2.40
   6  16  -1   -3.90    3.20
  -6 -16  -1   -2.90    3.40
  16  -6  -1    1.10    2.90
 -16   6   1   -6.50    2.30
 -16   6   1   10.50    4.40
  16  -6   1    0.40    2.20
  -6 -16   1   -1.70    3.90
   6  16   1    1.20    2.90
 -16   7  -1    2.40    2.20
  -7 -16  -1    5.00    4.40
   7  16  -1   10.10    3.60
  16  -7  -1    0.10    2.70
  -7 -16   1    7.10    4.70
   7  16   1    1.30    2.80
 -16   7   1    6.90    3.90
 -16   7   1    0.40    2.30
  16  -7   1    0.40    2.60
   8  16  -1    1.40    3.70
  -8 -16  -1    3.50    4.00
 -16   8  -1   -3.00    1.60
  16  -8  -1    2.60    2.50
  16  -8   1    3.80    2.20
 -16   8   1   -5.30    4.30
 -16   8   1    1.50    2.30
   8  16   1   10.70    3.80
  -8 -16   1    4.30    3.90
  17   6  -1   11.10    3.20
 -17  -6  -1   13.70    5.20
 -17  -6  -1   17.50    5.60
   6 -17  -1    1.50    3.10
  17   6  -1   12.50    3.70
  -6  17  -1   15.60    5.10
   6 -17   1    2.00    3.50
  -6  17   1   10.90    4.70
  17   6   1    5.10    2.80
 -17  -6   1   25.00    6.10
  -6  17   1   12.40    4.40
 -17  -6   1   16.80    4.50
  -6  17   1   13.20    5.90
  17   6   1    9.40    3.50
 -17  -5  -1   -5.50    3.40
  17   5  -1   -2.80    2.00
   5 -17  -1   -2.30    3.10
 -17  -5  -1    0.80    3.80
  -5  17  -1   -3.50    3.20
  17   5  -1    1.50    2.60
 -17  -5   1   -4.30    3.60
  17   5   1   -2.30    2.20
   5 -17   1   -1.90    3.30
 -17  -5   1   -0.10    3.70
  -5  17   1    0.60    4.80
   5 -17   1   -2.30    2.30
  17   5   1    0.40    2.30
  -5  17   1    5.90    3.50
  -5  17   1    6.20    4.30
  17   4  -1    0.10    2.50
  17   4  -1   -3.00    1.80
 -17  -4  -1   -8.60    3.30
  -4  17  -1    9.30    4.80
 -17  -4  -1   -8.60    3.20
   4 -17  -1    2.60    3.30
  17   4   1    3.80    2.70
 -17  -4   1   -4.40    3.40
   4 -17   1   -2.00    2.50
  -4  17   1    2.20    3.70
  17   4   1   -0.60    2.40
  -4  17   1   10.30    5.50
  -4  17   1    2.70    3.70
 -17  -4   1    1.50    4.20
   4 -17   1    0.90    3.40
  -3  17  -1    9.00    4.60
 -17  -3  -1    2.30    4.00
  17   3  -1   -1.00    2.40
 -17  -3  -1    4.00    3.80
   3 -17  -1   -6.10    2.80
  -3  17  -1    3.50    3.30
  -3  17   1    8.70    5.10
  17   3   1    1.90    2.60
   3 -17   1    4.10    3.30
  -3  17   1    6.10    3.50
  -3  17   1   -0.10    4.00
 -17  -3   1   -5.80    3.40
   3 -17   1    1.90    2.90
  17   3   1    2.10    2.90
 -17  -3   1    2.40    4.20
  17   2  -1    9.30    4.00
   2 -17  -1    5.10    3.70
 -17  -2  -1    6.90    4.30
  -2  17  -1    6.90    3.60
  -2  17  -1   10.00    5.00
 -17  -2  -1    9.00    4.30
  -2  17   1    8.80    4.60
  17   2   1    5.70    2.90
 -17  -2   1    7.50    4.40
   2 -17   1    2.90    3.10
   2 -17   1    2.90    3.00
 -17  -2   1   10.60    4.60
  17   2   1    7.20    3.30
  -2  17   1    1.90    3.60
  -2  17   1    8.70    4.80
  -1  17  -1   14.60    5.50
   1 -17  -1    5.70    4.30
 -17  -1  -1    0.40    3.80
 -17  -1  -1    1.10    3.80
  17   1  -1    4.80    3.50
  -1  17  -1   11.00    3.70
   1 -17   1    6.60    3.80
  -1  17   1   11.80    4.80
  17   1   1    2.20    2.70
 -17  -1   1    2.30    4.30
   1 -17   1   12.30    3.70
  17   1   1    8.60    3.00
 -17  -1   1    3.00    4.10
  -1  17   1    3.70    3.30
  -1  17   1   11.60    5.00
   0  17  -1    0.90    4.00
   0  17  -1   -1.50    2.70
  17   0  -1   -2.80    2.90
 -17   0  -1   -5.30    3.20
   0 -17  -1    1.90    2.90
 -17   0  -1    2.00    4.00
   0  17   1    7.40    4.40
   0  17   1    1.00    2.60
   0 -17   1    0.00    2.80
  17   0   1    0.50    2.70
   0  17   1   -2.90    2.50
   0 -17   1    2.70    3.30
 -17   0   1   -6.00    3.60
 -17   0   1   -2.40    4.10
  17   0   1    2.00    2.20
   0  17   1    1.70    3.90
 -17   1  -1    6.10    3.80
   1  17  -1    4.20    4.80
  -1 -17  -1    6.40    3.50
  17  -1  -1    2.90    3.50
 -17   1  -1    3.20    3.60
   1  17  -1   -4.40    2.50
  -1 -17   1    1.80    3.50
   1  17   1    4.90    2.90
   1  17   1   10.40    4.50
   1  17   1    6.60    3.40
  -1 -17   1   -3.20    2.60
 -17   1   1    9.20    4.60
  17  -1   1    1.90    2.90
   1  17   1   11.00    4.50
 -17   1   1   -5.60    3.90
  -2 -17  -1   13.00    4.70
  17  -2  -1   10.00    4.00
 -17   2  -1    7.60    3.40
   2  17  -1    1.20    3.10
   2  17  -1   11.50    5.70
   2  17   1    4.50    2.60
  -2 -17   1    7.10    3.00
  -2 -17   1    2.50    3.50
   2  17   1   10.30    3.40
   2  17   1    4.90    3.50
 -17   2   1    9.50    4.60
 -17   2   1    9.30    4.30
   2  17   1    8.00    3.70
  17  -2   1    6.40    3.40
   3  17  -1    6.20    4.00
  -3 -17  -1    7.20    3.90
  17  -3  -1   -1.80    3.00
 -17   3  -1    2.90    3.40
   3  17  -1   -2.80    2.80
   3  17   1    4.50    3.10
  -3 -17   1    8.60    4.30
   3  17   1   -0.20    2.20
 -17   3   1    1.20    3.60
   3  17   1   -0.70    2.30
 -17   3   1   -3.70    4.00
  17  -3   1    2.40    2.70
   3  17   1    2.40    3.50
  -3 -17   1   -7.50    2.70
   4  17  -1    2.50    2.90
 -17   4  -1    2.20    2.80
  -4 -17  -1   -3.00    3.40
  17  -4  -1    4.60    3.00
   4  17   1   -2.50    2.30
  17  -4   1    0.20    2.40
  -4 -17   1    3.20    3.40
 -17   4   1   -0.30    3.80
 -17   4   1   -1.10    2.90
  -5 -17  -1   -3.70    3.90
  17  -5  -1   -4.40    2.30
   5  17  -1    2.50    3.10
 -17   5  -1    2.20    2.80
  -5 -17   1    1.70    3.60
 -17   5   1   -4.20    3.40
  17  -5   1   -1.30    2.40
 -17   5   1    2.60    2.90
   5  17   1    2.20    2.70
  -6 -17  -1    5.20    4.60
   6  17  -1   12.20    4.40
  17  -6  -1    8.50    3.40
 -17   6  -1   16.10    3.50
 -17   6   1   16.50    3.90
   6  17   1   10.90    4.40
  -6 -17   1    9.30    4.30
  17  -6   1   13.20    3.90
 -17   6   1   15.30    4.80
 -18  -3  -1   10.90    4.80
   3 -18  -1   18.90    4.80
  -3  18  -1   29.10    6.80
 -18  -3  -1   16.90    5.20
  18   3  -1   17.40    4.90
   3 -18   1    3.30    2.80
  -3  18   1   13.70    3.70
  18   3   1   22.20    4.90
   3 -18   1   13.10    4.70
  -3  18   1   17.10    4.80
  -3  18   1   21.30    5.60
  18   3   1    9.00    2.80
 -18  -3   1   14.40    6.10
 -18  -3   1   19.70    5.70
  18   2  -1   10.70    4.10
 -18  -2  -1   10.10    4.90
   2 -18  -1   23.50    5.40
 -18  -2  -1    6.10    4.30
  -2  18  -1   12.70    4.80
  -2  18  -1    6.00    4.40
   2 -18   1    9.70    3.40
  18   2   1   11.40    2.60
 -18  -2   1    8.80    4.70
 -18  -2   1    5.10    4.90
   2 -18   1    6.70    3.90
  -2  18   1   12.90    4.90
  -2  18   1   11.60    5.20
  18   2   1    3.60    3.50
  -2  18   1   21.20    4.90
  -1  18  -1    1.30    3.20
  -1  18  -1    5.10    4.70
 -18  -1  -1    8.70    4.00
 -18  -1  -1    3.50    4.80
   1 -18  -1   12.00    4.10
  18   1  -1   -5.70    2.80
   1 -18   1    2.00    3.60
  18   1   1    8.50    4.00
 -18  -1   1   -1.50    4.00
  -1  18   1   10.50    4.60
  -1  18   1    9.00    4.40
  -1  18   1    7.70    3.40
   1 -18   1    2.40    3.60
 -18  -1   1    7.50    4.40
   0  18  -1   -1.10    4.40
   0  18  -1    1.60    2.90
  18   0  -1   -4.50    2.70
 -18   0  -1   -0.30    3.50
   0 -18  -1    1.50    3.20
 -18   0   1    0.50    3.60
   0 -18   1   -1.30    3.10
  18   0   1    3.40    3.10
   0  18   1    0.80    3.50
 -18   0   1   -7.60    3.60
   0  18   1    1.60    3.10
   0  18   1    6.10    3.90
   0 -18   1    9.30    3.50
   1  18  -1    9.50    4.30
  -1 -18  -1    1.90    3.50
 -18   1  -1    2.30    4.10
   1  18  -1   -5.50    3.80
  18  -1  -1    1.00    3.30
   1  18   1    6.90    3.60
   1  18   1    5.60    4.40
  -1 -18   1    1.20    3.20
   1  18   1   -3.80    2.90
 -18   1   1    8.20    4.80
   1  18   1   -1.70    2.70
  -1 -18   1    3.60    3.30
  18  -1   1    0.00    2.90
 -18   1   1    3.40    4.10
   2  18  -1   16.70    4.70
  18  -2  -1   10.70    4.40
 -18   2  -1    9.30    4.20
  -2 -18  -1   -1.20    3.70
 -18   2   1    9.10    5.00
   2  18   1   12.10    4.10
   2  18   1   17.60    3.50
  -2 -18   1   14.40    3.90
 -18   2   1    3.70    4.10
   2  18   1    2.60    3.30
  -2 -18   1   20.70    4.20
  18  -2   1    6.00    3.70
   2  18   1   10.40    3.60
  -3 -18  -1   25.30    5.20
   3  18  -1    6.60    4.10
 -18   3  -1   20.00    4.60
  18  -3  -1   13.30    3.90
   3  18   1   18.60    4.40
 -18   3   1   21.40    5.30
 -18   3   1   19.80    5.40
  18  -3   1   12.50    4.00
  -3 -18   1   25.00    5.50
  -1   0  -2 9948.10  236.18
   1   0  -2 9999.00  228.58
   0  -1   2 9980.20  228.38
   0   1   2 9917.31  231.38
   1  -1  -2    0.90    1.10
  -1   1  -2    1.50    1.40
  -1  -1  -2   -0.40    1.10
   1  -1  -2    3.10    1.50
  -1   1  -2    2.30    1.30
   1  -1   2    4.10    1.40
   1  -1   2    5.60    1.40
  -1   1   2    1.60    1.50
  -1  -1   2    5.20    2.10
  -1   1   2    2.40    1.30
  -1   1   2    2.70    1.20
   1  -2  -2 2361.76   54.79
  -2  -1  -2 2312.37   54.59
  -2  -1  -2 2321.77   55.39
  -1   2  -2 2355.16   54.69
   1  -2  -2 2329.67   54.29
   2   1  -2 2421.66   54.59
  -1   2   2 2271.57   54.79
  -2  -1   2 2313.17   54.79
   1  -2   2 2345.87   54.69
  -1   2   2 2311.67   54.59
   2   1   2 2304.27   54.59
  -1   2   2 2305.77   55.09
   1  -2   2 2333.77   54.79
  -2  -1   2 2297.67   55.59
  -2   0  -2   28.30    2.20
   0  -2  -2   21.70    2.00
   2   0  -2   24.90    1.90
   2   0  -2   22.90    2.00
   0   2  -2   24.70    2.40
   0  -2   2   25.20    1.90
   0   2   2   27.30    1.90
  -2   0   2   21.60    1.90
  -2   0   2   22.60    2.50
   0   2   2   26.00    2.00
   2   0   2   23.70    1.90
   0   2   2   24.70    2.40
   2  -1  -2 2402.66   55.09
   2  -1  -2 2406.76   55.39
  -1  -2  -2 2275.67   54.79
  -2   1  -2 2416.36   55.09
  -1  -2  -2 2376.36   55.19
   1   2  -2 2335.97   56.09
   1   2  -2 2431.46   55.19
  -2   1  -2 2362.16   54.89
  -2   1   2 2336.97   55.39
  -2   1   2 2352.66   54.89
   1   2   2 2282.87   54.79
   1   2   2 2236.98   54.79
  -1  -2   2 2388.66   55.09
   2  -1   2 2370.86   55.19
  -1  -2   2 2345.97   55.09
   2  -1   2 2347.27   54.99
  -2   1   2 2361.26   54.99
   1   2   2 2246.88   54.89
  -2  -2  -2   32.40    2.60
  -2  -2  -2   31.90    2.20
   2  -2  -2   33.40    2.70
   2  -2  -2   34.70    2.20
  -2   2  -2   36.50    2.00
  -2  -2  -2   36.20    3.20
   2   2  -2   36.80    2.40
   2   2  -2   33.20    2.10
   2   2   2   33.70    2.30
   2  -2   2   29.50    2.40
  -2  -2   2   35.10    3.30
   2  -2   2   33.00    2.40
  -2   2   2   35.10    2.30
  -2  -2   2   36.80    2.80
   2   2   2   30.70    2.00
  -2   2   2   32.70    2.50
  -2   2   2   34.40    2.50
  -3  -2  -2 4321.57  102.49
   2  -3  -2 4263.37  101.89
  -2   3  -2 4514.05  101.79
   2  -3  -2 4309.77  102.79
   3   2  -2 4411.06  102.19
   3   2  -2 4265.67  102.19
  -3  -2  -2 4311.47  103.29
  -2   3  -2 4318.87  101.59
  -3  -2  -2 4295.07  102.19
  -3  -2   2 4432.56  103.79
  -3  -2   2 4453.25  102.89
  -3  -2   2 4511.45  101.69
  -2   3   2 4452.75  102.79
   2  -3   2 4508.65  101.69
  -2   3   2 4417.66  102.29
   2  -3   2 4466.15  102.49
  -2   3   2 4437.06  102.49
   3   2   2 4523.35  102.49
   2  -3   2 4443.86  102.69
  -3  -1  -2   26.90    2.20
   3   1  -2   27.20    1.90
   1  -3  -2   28.50    1.90
   1  -3  -2   30.20    2.60
  -3  -1  -2   31.30    2.60
  -3  -1  -2   30.30    2.40
   3   1  -2   32.00    2.20
  -1   3  -2   26.60    2.30
  -1   3   2   28.70    2.30
  -1   3   2   31.20    2.50
   1  -3   2   26.50    2.00
  -3  -1   2   28.20    3.00
  -1   3   2   27.50    2.50
  -3  -1   2   25.30    2.60
   1  -3   2   29.30    2.40
   3   1   2   24.70    2.10
   0  -3  -2 1057.69   28.70
  -3   0  -2 1097.79   28.60
   3   0  -2 1110.89   28.60
   0   3  -2 1101.89   29.20
   0  -3  -2 1075.59   28.30
   0   3  -2 1139.99   28.90
   0   3   2 1231.38   28.70
   3   0   2 1250.97   28.60
   3   0   2 1222.38   28.70
  -3   0   2 1218.08   29.30
  -3   0   2 1169.98   28.10
   0   3   2 1195.38   28.10
   0  -3   2 1228.88   28.90
   0   3   2 1253.87   29.00
   0  -3   2 1248.48   28.50
   0   3   2 1210.98   29.50
   1   3  -2   28.00    2.90
   1   3  -2   27.90    2.30
  -1  -3  -2   28.40    2.50
  -1  -3  -2   27.60    1.80
   3  -1  -2   27.60    2.20
  -3   1  -2   30.60    1.90
   3  -1  -2   28.30    2.60
   1   3   2   32.30    2.20
  -3   1   2   32.70    2.10
  -3   1   2   28.80    2.00
   1   3   2   28.10    2.10
   3  -1   2   22.10    2.10
   1   3   2   33.00    3.00
  -1  -3   2   26.70    2.10
   1   3   2   24.80    2.00
  -3   1   2   30.90    2.40
  -1  -3   2   32.40    2.50
   3  -1   2   26.70    1.90
   2   3  -2 4370.96  103.09
   3  -2  -2 4318.97  102.89
  -3   2  -2 4149.38  101.59
  -3   2  -2 4301.77  101.59
  -2  -3  -2 4381.06  102.49
   2   3  -2 4366.86  102.29
   2   3  -2 4351.96  104.39
  -2  -3  -2 4353.46  104.19
  -2  -3  -2 4377.96  103.29
  -3   2   2 4541.55  102.99
   2   3   2 4495.55  104.39
  -2  -3   2 4523.35  102.69
  -3   2   2 4402.46  102.69
   2   3   2 4417.66  102.89
   2   3   2 4480.35  102.69
  -2  -3   2 4550.24  103.39
   3  -2   2 4456.15  102.89
  -3   2   2 4465.55  102.69
   3  -2   2 4486.55  102.69
   3  -2   2 4577.54  103.19
   2   3   2 4513.05  102.49
   3  -2   2 4587.14  102.59
  -3  -3  -2   16.80    2.20
  -3  -3  -2   22.80    2.70
   3   3  -2   19.50    2.10
   3   3  -2   21.10    1.80
   3  -3  -2   20.80    2.00
   3   3  -2   21.60    3.00
  -3  -3  -2   19.50    1.90
   3  -3  -2   15.90    2.30
  -3   3   2   18.50    1.90
   3   3   2   19.10    1.70
  -3  -3   2   21.60    3.00
   3  -3   2   22.80    2.30
   3  -3   2   19.70    1.90
  -3   3   2   19.50    2.20
  -3  -3   2   19.30    1.70
   3   3   2   17.10    2.10
   3  -3   2   17.10    2.10
   3   3   2   20.20    1.60
   3   3   2   19.50    3.70
   3  -3   2   21.10    1.70
  -3   3   2   19.00    2.10
  -3  -3   2   17.30    2.50
  -3   4  -2 4179.88   93.79
  -3   4  -2 4211.48   93.89
   3  -4  -2 4074.69   96.09
  -3   4  -2 4330.57   94.99
   3  -4  -2 4160.08   95.09
  -4  -3  -2 4047.50   96.99
   4   3  -2 4225.48   95.39
  -4  -3  -2 4076.79   95.99
   4   3  -2 4136.39   95.69
  -4  -3  -2 4168.68   95.39
  -3   4   2 3953.80   95.69
  -3   4   2 3896.51   95.89
  -3   4   2 3898.01   94.99
   3  -4   2 3989.90   95.59
   3  -4   2 3974.40   95.89
  -4  -3   2 4095.99   97.49
  -4  -3   2 4089.49   94.49
   3  -4   2 4114.19   95.09
  -4  -3   2 4024.20   96.39
   4   3   2 3967.50   94.19
   4   3   2 3913.51   95.59
  -3   4   2 4189.28   94.49
   2  -4  -2   11.00    2.00
  -4  -2  -2   14.30    2.40
  -2   4  -2   14.20    1.70
   4   2  -2   11.20    1.70
  -4  -2  -2   15.30    2.30
   2  -4  -2   17.90    1.70
  -2   4  -2   16.50    1.50
   4   2  -2   16.40    2.00
   2  -4   2   14.40    1.80
   4   2   2   15.10    1.80
  -4  -2   2   15.50    2.40
  -4  -2   2   13.50    2.70
   2  -4   2   14.00    2.10
  -2   4   2   19.90    1.60
   2  -4   2   15.00    2.10
  -2   4   2   15.20    2.00
  -2   4   2   12.90    2.10
  -4  -2   2   17.40    1.50
   4   2   2   14.50    1.90
  -2   4   2   13.70    2.00
  -1   4  -2 2817.12   68.19
   1  -4  -2 2933.01   67.09
  -4  -1  -2 2989.20   68.09
  -4  -1  -2 2856.21   68.59
  -1   4  -2 2881.21   68.39
   4   1  -2 2884.61   68.19
   4   1  -2 2868.81   67.59
   1  -4  -2 2827.12   68.39
  -1   4   2 2897.31   68.59
  -1   4   2 2791.92   68.49
   1  -4   2 2932.01   67.79
  -4  -1   2 2886.81   69.09
   4   1   2 2921.31   68.09
  -4  -1   2 2838.62   67.49
  -1   4   2 2861.31   68.29
   4   1   2 2897.91   68.09
  -4  -1   2 2871.41   68.69
   1  -4   2 2954.30   68.59
  -1   4   2 2931.21   67.29
   4   0  -2   68.89    3.40
   0   4  -2   72.09    4.00
  -4   0  -2   68.49    3.30
   0  -4  -2   57.89    2.60
   0   4  -2   67.09    3.60
  -4   0  -2   70.79    3.40
   4   0  -2   68.99    2.80
   0  -4  -2   68.09    3.70
   0   4   2   71.39    3.60
   0  -4   2   63.99    3.30
   0  -4   2   64.09    3.50
   0   4   2   70.09    3.40
  -4   0   2   63.39    2.70
   0   4   2   73.49    3.10
  -4   0   2   62.89    3.90
  -4   0   2   64.59    3.80
   4   0   2   68.79    3.00
   0   4   2   66.19    3.90
   1   4  -2 2870.61   68.19
  -4   1  -2 2981.20   67.49
   4  -1  -2 2867.01   66.69
   4  -1  -2 2944.71   68.39
   4  -1  -2 2793.92   67.89
  -1  -4  -2 2783.92   68.29
  -1  -4  -2 2819.72   66.79
  -4   1  -2 2830.92   67.09
   1   4  -2 2829.02   69.19
   1   4   2 2836.92   69.19
  -1  -4   2 2910.71   67.99
   4  -1   2 2888.71   67.19
  -1  -4   2 2862.81   67.99
   1   4   2 2837.22   67.69
   4  -1   2 2828.32   67.89
  -4   1   2 2913.21   67.99
   1   4   2 2869.11   67.59
   1   4   2 2912.11   67.99
   4  -1   2 2889.91   67.89
  -4   1   2 2966.70   67.39
  -4   1   2 2981.80   67.09
   2   4  -2   16.50    1.50
   4  -2  -2   18.40    1.60
  -2  -4  -2   14.80    2.30
   2   4  -2   16.10    2.30
  -2  -4  -2   17.60    2.70
  -2  -4  -2   16.20    1.60
   4  -2  -2   15.50    2.40
   4  -2  -2   14.80    2.00
   2   4  -2   13.60    2.60
   2   4   2   14.80    1.80
  -2  -4   2   14.20    2.30
  -4   2   2   13.40    1.60
   2   4   2   15.20    2.70
   4  -2   2   15.00    1.80
   2   4   2   15.40    1.80
  -4   2   2   12.60    1.70
   4  -2   2   12.40    1.70
   4  -2   2   11.70    1.90
  -4   2   2   12.50    1.70
   2   4   2   16.20    2.00
   4  -2   2   13.90    1.80
  -2  -4   2   14.80    1.90
   3   4  -2 4253.37   94.69
  -3  -4  -2 4090.49   94.79
   4  -3  -2 4102.69   96.19
   4  -3  -2 4287.87   94.19
  -3  -4  -2 4114.19   97.09
   4  -3  -2 4163.88   95.49
   3   4  -2 4231.18   97.69
  -3  -4  -2 4088.39   95.99
   3   4  -2 4175.38   95.79
   3   4   2 3979.50   94.59
   3   4   2 3915.81   95.49
   4  -3   2 4112.09   94.89
  -4   3   2 3978.60   95.19
   3   4   2 4006.00   94.79
  -4   3   2 4051.29   95.59
  -3  -4   2 4100.09   97.29
  -3  -4   2 3952.40   96.09
   4  -3   2 3940.41   95.49
   4  -3   2 4050.89   95.09
   3   4   2 4067.19   97.39
  -3  -4   2 4124.89   94.99
   4  -3   2 4056.79   95.59
  -4   3   2 4005.50   94.59
  -4   3   2 3960.20   94.59
   4  -4  -2  169.88    5.20
   4  -4  -2  167.68    6.00
  -4  -4  -2  164.18    5.80
   4  -4  -2  155.88    6.60
  -4  -4  -2  162.18    7.40
   4   4  -2  161.28    5.70
  -4  -4  -2  145.89    6.60
   4   4  -2  156.38    6.30
   4  -4   2  163.28    5.70
   4  -4   2  149.99    5.70
  -4   4   2  161.18    6.20
  -4   4   2  164.18    6.40
   4   4   2  179.08    7.80
  -4  -4   2  167.48    7.70
  -4   4   2  157.68    5.50
  -4   4   2  156.08    5.30
   4   4   2  162.58    6.30
  -4  -4   2  162.08    5.50
   4  -4   2  149.29    6.20
   4   4   2  157.68    5.30
   4  -4   2  163.78    6.40
   4  -5  -2 1812.42   43.80
   4  -5  -2 1850.61   42.60
   5   4  -2 1854.41   45.40
  -5  -4  -2 1741.73   43.70
   5   4  -2 1780.82   43.20
  -5  -4  -2 1831.92   45.10
   5   4  -2 1801.12   42.70
  -4   5   2 1680.33   43.50
   4  -5   2 1741.93   42.60
  -5  -4   2 1730.33   45.10
  -5  -4   2 1784.92   41.70
  -4   5   2 1760.42   42.00
   5   4   2 1770.92   41.30
   5   4   2 1736.03   41.10
  -4   5   2 1652.43   41.90
   4  -5   2 1702.83   43.00
  -4   5   2 1766.22   41.90
   5   4   2 1674.93   43.10
   4  -5   2 1689.13   43.50
   5   4   2 1707.93   42.30
   4  -5   2 1756.92   42.00
   5   4   2 1682.23   46.10
  -5  -4   2 1689.13   44.00
  -4   5   2 1697.83   43.20
   5   3  -2    6.30    1.60
   5   3  -2    8.30    1.80
  -5  -3  -2    9.30    2.20
   3  -5  -2    8.70    1.50
  -3   5  -2    6.70    1.20
   3  -5  -2    6.60    1.90
  -5  -3  -2    7.70    2.30
  -3   5  -2    7.20    1.20
  -3   5  -2    5.90    1.30
   5   3   2    7.80    1.90
  -3   5   2    5.60    1.80
   3  -5   2    9.20    2.00
  -5  -3   2    6.00    2.30
  -3   5   2    8.70    2.10
  -5  -3   2    7.90    1.20
  -5  -3   2    8.30    2.50
   5   3   2    5.80    1.50
  -3   5   2    6.10    1.30
   3  -5   2    6.60    1.90
  -3   5   2    7.10    1.80
   3  -5   2    5.20    1.50
  -3   5   2    4.90    1.50
   2  -5  -2 1269.97   30.60
  -5  -2  -2 1191.58   32.60
   2  -5  -2 1194.88   32.10
  -2   5  -2 1193.78   31.90
   2  -5  -2 1229.88   32.10
  -2   5  -2 1242.38   31.30
   5   2  -2 1249.28   31.30
  -2   5  -2 1284.87   30.30
  -5  -2  -2 1222.58   31.90
   5   2  -2 1219.08   31.70
  -2   5   2 1282.57   32.00
  -5  -2   2 1346.77   30.70
  -2   5   2 1303.77   32.20
   2  -5   2 1297.97   32.40
  -5  -2   2 1284.27   32.60
   5   2   2 1307.27   31.90
   2  -5   2 1324.67   31.40
  -2   5   2 1343.27   30.90
   5   2   2 1303.57   31.70
  -5  -2   2 1285.67   33.30
  -5  -1  -2   65.49    4.00
  -5  -1  -2   61.29    3.80
   1  -5  -2   55.19    3.90
  -1   5  -2   61.19    3.90
  -1   5  -2   57.09    3.80
   1  -5  -2   63.49    2.70
   5   1  -2   62.29    3.60
   5   1  -2   69.59    3.20
  -1   5   2   64.19    3.80
   5   1   2   65.99    3.70
  -1   5   2   70.39    4.20
   5   1   2   64.49    3.50
   1  -5   2   67.09    3.90
  -5  -1   2   55.99    4.00
   1  -5   2   60.69    3.50
  -1   5   2   65.69    4.00
  -5  -1   2   69.09    4.60
  -1   5   2   71.89    3.30
   5   0  -2 2196.08   49.70
   5   0  -2 2112.89   50.79
  -5   0  -2 2228.08   50.49
   0  -5  -2 2114.49   50.99
  -5   0  -2 2101.69   50.49
   0   5  -2 2139.69   51.59
   0  -5  -2 2170.48   49.00
   0   5  -2 2117.89   50.89
   0   5   2 2076.59   51.69
   0  -5   2 2038.00   50.79
   0   5   2 2057.89   50.59
   5   0   2 2079.09   49.10
   0   5   2 2129.49   49.99
   5   0   2 2056.29   50.49
   0  -5   2 2070.29   50.39
   0   5   2 2032.30   50.89
  -5   0   2 2031.10   51.19
   5   0   2 2052.69   50.49
  -5   0   2 2082.09   49.20
  -5   0   2 2080.49   51.09
  -5   1  -2   62.69    3.40
   5  -1  -2   58.69    3.50
  -1  -5  -2   51.39    3.80
   1   5  -2   58.39    3.70
   5  -1  -2   58.89    2.80
   1   5  -2   62.09    4.40
  -5   1  -2   59.89    3.10
   5  -1  -2   55.19    3.70
  -5   1  -2   64.39    3.10
  -1  -5  -2   56.99    2.50
  -5   1   2   63.09    2.80
   5  -1   2   56.79    3.40
   5  -1   2   64.99    3.60
  -1  -5   2   66.09    3.70
  -1  -5   2   57.19    3.60
   1   5   2   64.39    3.50
   5  -1   2   62.99    2.90
   1   5   2   68.19    4.50
   1   5   2   65.89    3.40
   1   5   2   61.29    3.60
  -5   1   2   54.49    3.60
  -5   2  -2 1241.28   31.60
   2   5  -2 1239.28   32.30
  -5   2  -2 1209.28   30.20
  -2  -5  -2 1198.38   30.70
   5  -2  -2 1205.18   32.10
   5  -2  -2 1255.67   30.70
   2   5  -2 1247.98   33.80
  -2  -5  -2 1232.78   32.50
   5  -2  -2 1242.98   32.50
   2   5  -2 1285.97   30.50
   5  -2   2 1299.27   32.00
  -5   2   2 1287.47   31.50
  -5   2   2 1342.07   31.60
   5  -2   2 1302.77   32.10
  -5   2   2 1313.47   31.20
  -2  -5   2 1309.37   32.50
   2   5   2 1287.47   31.70
   5  -2   2 1354.66   31.60
   2   5   2 1349.77   34.00
   2   5   2 1308.47   32.00
   2   5   2 1303.27   32.00
  -2  -5   2 1335.27   32.10
  -5   2   2 1365.96   31.60
   3   5  -2    5.70    2.10
   5  -3  -2    8.70    1.80
  -3  -5  -2    6.00    2.00
   3   5  -2    7.80    1.30
   3   5  -2    8.10    1.90
   5  -3  -2    5.50    1.20
  -3  -5  -2    6.10    1.30
   5  -3  -2    5.50    2.00
  -3  -5  -2    7.00    2.00
  -3  -5   2    5.50    2.10
   3   5   2    7.10    1.80
   5  -3   2   11.30    1.90
  -5   3   2    8.70    1.60
   5  -3   2    7.30    1.90
   5  -3   2    4.80    1.60
   3   5   2    8.10    1.60
   5  -3   2    8.80    1.70
   3   5   2    8.70    2.50
  -5   3   2    5.80    1.40
  -3  -5   2    7.20    1.60
  -5   3   2   11.00    1.80
  -5   3   2    8.10    1.40
  -3  -5   2    9.60    2.50
   3   5   2    7.70    1.50
   4   5  -2 1790.62   43.60
   4   5  -2 1822.02   45.90
   4   5  -2 1838.32   42.30
  -4  -5  -2 1853.91   42.40
  -4  -5  -2 1796.52   45.20
   5  -4  -2 1801.82   44.00
  -4  -5  -2 1733.43   43.90
   5  -4  -2 1798.62   43.10
   5  -4  -2 1878.91   41.90
   4   5   2 1714.53   41.90
  -4  -5   2 1729.53   42.40
   5  -4   2 1723.43   43.30
   4   5   2 1738.93   45.40
  -5   4   2 1724.63   41.70
   4   5   2 1714.53   42.10
  -5   4   2 1697.53   43.20
  -4  -5   2 1777.22   45.40
   5  -4   2 1702.23   43.10
   5  -4   2 1725.23   42.60
  -4  -5   2 1715.33   44.10
  -5   4   2 1718.83   42.90
   5  -4   2 1715.13   42.60
   4   5   2 1710.03   43.30
  -5   4   2 1644.54   41.60
   5   5  -2   79.69    4.80
  -5  -5  -2   86.09    4.20
   5  -5  -2   82.79    4.40
   5   5  -2   83.69    4.20
   5  -5  -2   89.79    3.90
  -5  -5  -2   84.59    5.40
  -5  -5  -2   92.69    6.00
  -5   5   2   89.89    4.70
  -5   5   2   87.89    5.00
  -5   5   2   88.09    3.80
  -5  -5   2   66.69    5.20
   5  -5   2   92.19    4.20
  -5  -5   2   83.99    6.10
   5   5   2   93.19    5.00
  -5   5   2   82.59    3.70
   5   5   2  102.19    6.10
   5  -5   2   83.39    4.50
  -5  -5   2   87.09    3.90
   5   5   2   89.19    3.50
   5   5   2   88.99    3.70
   5  -5   2   81.19    4.80
   5  -6  -2 2066.59   52.69
  -6  -5  -2 2065.89   54.09
   5  -6  -2 2053.89   51.19
   6   5  -2 2090.19   52.09
   6   5  -2 2209.78   54.79
   6   5  -2 2070.09   51.39
  -6  -5  -2 2072.99   52.79
   6   5   2 2097.69   49.50
  -5   6   2 2030.50   50.29
  -5   6   2 2159.98   50.49
  -6  -5   2 2074.09   53.19
   6   5   2 2165.58   54.59
  -6  -5   2 2144.99   50.19
   6   5   2 2118.69   51.09
   6   5   2 2131.19   49.70
   5  -6   2 2114.99   50.69
   5  -6   2 2102.49   51.49
  -5   6   2 2176.28   50.69
  -5   6   2 2129.99   52.29
   5  -6   2 2127.79   51.99
   6   5   2 2077.79   52.19
   5  -6   2 2020.50   52.59
  -5   6   2 2110.39   52.69
  -6  -5   2 2123.49   54.59
   4  -6  -2    4.90    2.10
   6   4  -2    3.90    2.60
  -6  -4  -2    6.20    2.20
  -4   6  -2    5.80    1.10
   6   4  -2    5.80    1.80
   4  -6  -2    3.50    1.30
   6   4  -2    4.70    1.60
   4  -6  -2    4.30    1.80
  -6  -4  -2    4.90    2.30
  -4   6  -2    4.20    1.30
  -6  -4   2    7.30    1.10
   6   4   2    2.90    1.40
  -6  -4   2    5.80    2.50
  -4   6   2    5.10    1.40
   4  -6   2    5.70    1.90
   6   4   2    4.40    1.90
  -4   6   2    3.10    1.40
   4  -6   2    4.60    1.70
   4  -6   2    5.60    1.80
  -6  -4   2    6.20    2.60
   6   4   2    4.20    0.80
  -6  -3  -2  836.22   23.00
  -6  -3  -2  813.22   23.80
  -3   6  -2  875.71   21.30
   3  -6  -2  818.42   23.00
  -3   6  -2  885.91   21.00
   3  -6  -2  838.42   22.90
   6   3  -2  817.02   22.10
  -3   6  -2  854.51   22.80
   6   3  -2  827.52   22.40
  -3   6  -2  843.42   21.60
   3  -6  -2  840.52   21.20
   3  -6   2  824.02   23.20
  -6  -3   2  849.22   24.40
   3  -6   2  832.92   22.00
  -6  -3   2  854.31   20.40
  -3   6   2  790.52   22.20
  -6  -3   2  838.92   23.50
  -3   6   2  842.72   21.40
   6   3   2  821.32   22.40
   6   3   2  821.92   22.10
   2  -6  -2    7.00    2.00
  -6  -2  -2    8.00    2.20
  -6  -2  -2   11.70    2.60
   2  -6  -2    7.80    1.30
  -2   6  -2    8.10    1.10
   2  -6  -2    7.70    2.30
   6   2  -2    7.30    1.80
  -2   6  -2    8.20    2.10
   6   2  -2    8.00    1.80
   6   2   2    4.80    1.80
  -6  -2   2    6.10    2.30
  -2   6   2    8.30    1.60
   6   2   2    6.40    1.70
   2  -6   2    9.90    2.00
  -6  -2   2    7.70    2.20
   2  -6   2    8.20    2.10
  -6  -1  -2 1957.70   49.40
   1  -6  -2 2102.69   47.10
   1  -6  -2 2015.50   49.50
   6   1  -2 1970.40   49.20
  -1   6  -2 1964.40   49.10
  -6  -1  -2 2083.89   49.10
  -1   6  -2 1958.40   49.40
   6   1  -2 2054.89   48.20
   1  -6  -2 2012.60   49.40
  -6  -1   2 1965.60   49.70
  -6  -1   2 1948.71   49.80
   1  -6   2 1965.80   49.50
   6   1   2 1997.00   48.90
   6   1   2 2000.90   48.90
  -1   6   2 2028.10   48.20
   1  -6   2 2063.19   48.80
  -6  -1   2 1965.60   46.90
  -6   0  -2  156.88    6.50
  -6   0  -2  173.68    6.60
   6   0  -2  164.98    5.80
   0  -6  -2  161.38    6.50
   0   6  -2  151.08    6.60
   0   6  -2  161.98    7.30
   6   0  -2  169.38    6.70
   6   0   2  152.68    6.40
  -6   0   2  142.59    7.00
  -6   0   2  156.48    5.10
   0  -6   2  164.58    6.70
   0  -6   2  147.29    6.40
  -6   0   2  152.98    6.90
   6   0   2  166.08    5.00
   0   6   2  161.08    6.10
   6  -1  -2 1989.90   49.20
   1   6  -2 1946.51   50.39
   1   6  -2 2018.40   49.30
  -6   1  -2 1968.10   48.10
  -1  -6  -2 1907.91   49.30
  -6   1  -2 2141.89   48.30
   6  -1  -2 2048.70   47.70
  -6   1  -2 2051.59   48.70
   6  -1   2 1978.00   48.80
   6  -1   2 1971.30   48.90
  -6   1   2 2066.49   47.60
   1   6   2 1962.40   48.80
   1   6   2 1912.31   50.49
  -6   1   2 1958.90   48.80
  -6   1   2 2100.89   47.40
  -6   1   2 1939.51   49.60
   1   6   2 1949.20   49.10
   1   6   2 2019.60   48.60
  -1  -6   2 2013.50   49.20
  -1  -6   2 2031.40   49.10
   6  -1   2 2050.69   47.60
   6  -2  -2    8.70    2.20
  -6   2  -2    8.20    1.30
   6  -2  -2    9.00    1.50
  -6   2  -2    9.20    1.40
   2   6  -2    9.40    2.80
  -6   2  -2   10.60    2.00
   2   6  -2    8.30    2.20
  -2  -6  -2    8.40    1.40
  -2  -6  -2    9.80    2.40
   6  -2  -2   10.70    2.10
   2   6   2    4.20    2.30
  -6   2   2   10.40    1.80
  -2  -6   2    8.80    2.00
   6  -2   2    8.60    1.90
   2   6   2    6.90    1.90
  -2  -6   2    6.40    2.10
   2   6   2    9.30    1.90
   2   6   2   10.10    2.00
   6  -2   2    7.00    1.50
   6  -2   2    7.50    1.90
  -6   2   2    9.00    1.60
  -6   2   2    7.90    1.40
   3   6  -2  889.71   21.10
  -3  -6  -2  872.31   21.30
  -3  -6  -2  900.41   24.80
   6  -3  -2  827.52   22.90
   6  -3  -2  844.82   23.50
   3   6  -2  849.12   23.20
   3   6  -2  867.61   25.20
  -3  -6  -2  830.32   23.50
   6  -3  -2  876.21   21.50
   6  -3   2  841.42   22.60
   3   6   2  824.92   24.80
  -6   3   2  854.21   22.30
   6  -3   2  849.22   22.20
   6  -3   2  830.42   22.70
   3   6   2  830.92   22.10
  -3  -6   2  865.81   22.60
  -6   3   2  877.01   21.70
  -3  -6   2  801.92   23.30
   3   6   2  867.81   22.50
  -3  -6   2  862.41   24.40
  -6   3   2  832.92   21.60
  -6   3   2  866.61   22.00
   3   6   2  828.42   22.80
   6  -3   2  858.41   22.50
   4   6  -2    6.40    1.30
   4   6  -2    4.00    1.90
   6  -4  -2    3.40    1.80
   4   6  -2    2.60    2.20
  -4  -6  -2    4.10    2.10
  -4  -6  -2    4.80    1.20
   6  -4  -2    3.50    1.20
  -4  -6  -2    5.80    2.20
   6  -4  -2    4.80    1.60
   4   6   2    3.10    1.70
   6  -4   2    4.20    1.70
   6  -4   2    3.50    1.50
  -6   4   2    4.40    1.50
   4   6   2    7.70    1.70
  -6   4   2    4.70    1.20
  -6   4   2    4.70    1.30
   4   6   2    4.70    2.30
  -4  -6   2    4.30    2.20
   6  -4   2    4.00    1.50
  -4  -6   2    3.50    1.90
   4   6   2    7.00    1.50
  -6   4   2    4.50    1.50
  -4  -6   2    4.00    1.40
   6  -4   2    2.70    1.60
   5   6  -2 2078.89   52.29
  -5  -6  -2 2111.19   52.89
  -5  -6  -2 2108.89   50.69
   5   6  -2 2119.09   50.69
   6  -5  -2 2107.99   52.69
   5   6  -2 2082.99   54.79
  -5  -6  -2 2098.09   54.09
   6  -5  -2 2118.39   51.79
   6  -5  -2 2248.58   50.39
  -6   5   2 2059.39   51.99
   6  -5   2 2095.39   51.19
  -6   5   2 1992.80   51.39
  -6   5   2 2097.79   49.80
   5   6   2 2140.09   50.49
   6  -5   2 2094.49   51.79
   5   6   2 2164.78   54.69
  -5  -6   2 2118.79   54.39
  -5  -6   2 2082.29   53.09
   6  -5   2 2082.99   51.39
   6  -5   2 2058.79   52.19
   5   6   2 2106.79   50.09
  -6   5   2 2045.70   49.80
   5   6   2 2085.99   52.09
  -5  -6   2 2138.99   50.89
   6   6  -2   33.10    4.60
   6  -6  -2   25.10    3.70
  -6  -6  -2   31.20    4.30
  -6  -6  -2   34.60    4.80
   6   6  -2   27.20    3.60
   6  -6  -2   28.40    3.30
  -6  -6  -2   26.00    2.90
   6   6  -2   28.30    3.00
  -6  -6   2   30.80    4.60
   6  -6   2   27.90    3.50
   6  -6   2   24.50    3.50
  -6   6   2   32.90    3.80
  -6   6   2   36.90    2.70
  -6  -6   2   32.90    2.60
   6   6   2   30.60    3.70
  -6   6   2   30.20    2.40
   6  -6   2   29.80    3.60
  -6   6   2   27.50    3.40
   6   6   2   33.90    7.50
  -6   6   2   30.40    2.50
   6   6   2   32.70    2.20
   6  -6   2   37.90    3.00
  -6  -6   2   27.70    4.10
   6  -7  -2 1677.83   45.00
   6  -7  -2 1742.63   43.60
  -7  -6  -2 1705.93   45.50
  -7  -6  -2 1716.63   47.00
   7   6  -2 1753.02   43.60
   7   6  -2 1718.63   44.60
  -7  -6  -2 1695.43   43.40
   6  -7   2 1756.72   44.00
  -6   7   2 1740.03   44.60
   6  -7   2 1736.43   44.20
  -7  -6   2 1722.43   46.00
   7   6   2 1749.32   44.70
  -6   7   2 1711.33   42.40
  -6   7   2 1855.21   43.80
   6  -7   2 1736.53   42.90
  -7  -6   2 1795.22   47.60
  -6   7   2 1786.52   43.00
  -6   7   2 1703.23   45.10
   6  -7   2 1755.12   45.20
  -7  -5  -2   13.60    3.10
   5  -7  -2   11.90    2.80
   5  -7  -2   13.20    2.20
   7   5  -2   12.30    2.50
   5  -7  -2   14.60    2.80
   7   5  -2   15.10    2.50
  -5   7  -2   15.40    1.90
  -5   7  -2   18.60    1.70
  -7  -5  -2   13.10    3.40
   7   5   2   19.30    2.60
  -5   7   2   18.70    2.40
  -7  -5   2   14.60    3.60
   5  -7   2   17.40    2.00
   7   5   2   11.20    2.60
   5  -7   2   14.70    2.80
   5  -7   2   14.80    3.10
   5  -7   2   13.10    2.70
  -7  -5   2   16.70    3.80
  -5   7   2   15.00    2.30
  -4   7  -2 1172.88   29.20
  -4   7  -2 1235.18   29.40
  -4   7  -2 1164.18   31.30
   7   4  -2 1192.68   31.10
  -4   7  -2 1156.38   29.60
  -7  -4  -2 1172.98   31.90
   4  -7  -2 1213.38   29.80
  -7  -4  -2 1140.99   32.90
   4  -7  -2 1171.68   31.70
   7   4  -2 1144.59   30.80
   4  -7  -2 1159.68   31.70
   4  -7   2 1183.88   30.80
   7   4   2 1205.08   31.40
  -7  -4   2 1149.98   33.30
  -4   7   2 1221.38   30.00
   7   4   2 1228.58   30.70
   4  -7   2 1190.18   32.20
  -7  -4   2 1207.28   32.50
  -4   7   2 1224.58   30.60
  -3   7  -2    2.70    1.80
   7   3  -2    2.20    1.60
  -3   7  -2    3.10    0.90
  -3   7  -2    2.00    1.30
   7   3  -2    5.90    1.70
   3  -7  -2    3.00    1.80
  -7  -3  -2    6.60    2.20
   3  -7  -2    2.20    1.70
  -7  -3  -2    4.10    2.30
   3  -7  -2    4.20    1.10
  -3   7  -2    2.50    1.70
  -3   7   2    4.10    1.40
  -7  -3   2    3.60    2.40
  -3   7   2    2.50    1.60
   7   3   2    4.30    1.50
  -3   7   2    2.50    1.70
  -7  -3   2    3.30    2.40
   7   3   2    3.50    1.70
   3  -7   2    3.70    1.70
   3  -7   2    3.10    1.70
   7   2  -2 1061.89   28.50
   2  -7  -2 1072.59   28.90
  -7  -2  -2 1097.49   28.80
   2  -7  -2 1074.39   28.90
  -2   7  -2 1087.49   28.60
  -2   7  -2 1082.79   28.50
   7   2  -2 1072.19   27.70
  -7  -2  -2 1045.30   29.30
   2  -7  -2 1126.99   26.30
   2  -7   2 1095.19   28.10
  -7  -2   2 1046.50   29.70
   2  -7   2 1054.19   29.10
  -2   7   2 1054.99   29.00
  -7  -2   2 1075.69   29.40
  -2   7   2 1106.09   27.50
   7   2   2 1089.89   28.40
   7   2   2 1090.99   28.30
   7   1  -2   36.50    3.40
  -1   7  -2   33.10    3.80
   1  -7  -2   42.00    3.70
  -7  -1  -2   29.00    3.60
  -1   7  -2   39.10    3.60
   1  -7  -2   32.10    3.70
  -7  -1  -2   44.10    4.00
   7   1  -2   34.30    2.80
  -7  -1   2   29.90    3.90
   7   1   2   35.40    3.30
   1  -7   2   34.30    3.40
  -1   7   2   45.70    3.20
   1  -7   2   28.00    3.50
   7   1   2   30.50    3.40
  -7  -1   2   37.50    2.00
  -7  -1   2   32.20    4.00
  -1   7   2   33.50    4.10
   0   7  -2 2546.55   64.29
  -7   0  -2 2615.04   62.99
   0  -7  -2 2621.84   63.79
   0  -7  -2 2539.15   63.29
  -7   0  -2 2546.65   62.89
   7   0  -2 2634.14   61.89
   0   7  -2 2612.34   63.49
   7   0  -2 2473.95   63.29
  -7   0   2 2583.34   63.59
   7   0   2 2690.23   60.79
   7   0   2 2621.84   62.89
  -7   0   2 2622.04   64.09
  -7   0   2 2727.43   60.89
   0  -7   2 2618.64   63.79
   7   0   2 2590.44   63.19
   0   7   2 2575.64   62.49
   0   7   2 2588.14   64.89
   0  -7   2 2613.04   63.09
  -1  -7  -2   34.20    3.20
   7  -1  -2   36.10    2.70
  -7   1  -2   39.10    3.30
   1   7  -2   32.80    3.70
  -7   1  -2   43.40    3.00
  -7   1  -2   36.90    3.20
   1   7  -2   31.70    4.10
  -1  -7  -2   29.50    3.60
   7  -1  -2   30.90    3.40
  -7   1   2   39.50    2.30
  -1  -7   2   25.00    3.30
   7  -1   2   35.50    3.30
  -7   1   2   35.90    2.30
   7  -1   2   41.30    2.40
   7  -1   2   29.60    3.30
  -7   1   2   27.50    3.80
  -7   1   2   29.90    3.40
   1   7   2   39.80    3.30
  -1  -7   2   37.30    3.50
  -7   2  -2 1141.59   27.30
   7  -2  -2 1095.79   29.30
   7  -2  -2 1095.49   27.30
  -7   2  -2 1110.49   28.50
  -2  -7  -2 1099.29   29.50
   2   7  -2 1083.69   29.10
   2   7  -2 1084.39   30.90
   7  -2  -2 1060.69   29.00
  -7   2  -2 1076.49   27.10
   7  -2   2 1117.59   27.60
  -7   2   2 1070.69   28.10
   2   7   2 1064.69   28.50
  -7   2   2 1154.98   28.30
  -7   2   2 1081.59   27.10
   2   7   2 1066.79   28.70
   2   7   2 1114.39   28.50
  -2  -7   2 1064.99   29.10
   7  -2   2 1098.59   28.80
  -7   2   2 1104.09   27.50
   7  -2   2 1099.49   28.60
  -2  -7   2 1097.39   28.90
   2   7   2 1125.89   31.20
   7  -3  -2    4.10    1.40
   7  -3  -2    2.80    1.60
  -3  -7  -2    2.30    1.80
  -3  -7  -2    3.70    2.10
  -3  -7  -2    2.20    0.90
   7  -3  -2    4.20    2.00
   3   7  -2    3.80    2.00
   3   7  -2    3.70    2.20
  -7   3  -2    5.90    1.80
   3   7   2    4.70    1.60
  -3  -7   2    1.60    1.50
   3   7   2    2.60    2.30
  -7   3   2    3.00    1.10
  -7   3   2    4.60    1.20
   7  -3   2    3.20    1.50
  -3  -7   2    1.20    1.30
   3   7   2    3.80    1.60
  -7   3   2    4.20    1.50
   7  -3   2    2.10    1.60
  -3  -7   2    1.70    1.80
  -7   3   2    4.20    1.30
   7  -3   2    2.80    1.50
   3   7   2    2.50    1.60
   7  -4  -2 1222.18   29.80
  -4  -7  -2 1182.18   32.40
   7  -4  -2 1153.78   32.00
   4   7  -2 1245.28   29.40
   4   7  -2 1147.69   34.00
   4   7  -2 1158.98   31.80
  -4  -7  -2 1234.38   33.60
  -4  -7  -2 1194.58   29.50
   7  -4  -2 1150.18   31.40
   7  -4   2 1202.08   31.10
   7  -4   2 1247.68   31.10
  -4  -7   2 1191.48   32.30
   7  -4   2 1226.58   31.20
  -7   4   2 1192.68   29.60
  -7   4   2 1197.68   30.60
   4   7   2 1213.88   34.10
   4   7   2 1206.48   30.70
  -7   4   2 1189.78   29.50
   4   7   2 1185.08   30.30
   7  -4   2 1198.08   31.20
  -7   4   2 1161.58   30.90
   4   7   2 1211.08   31.60
  -4  -7   2 1229.38   33.50
  -4  -7   2 1208.68   31.00
  -5  -7  -2   17.20    3.40
   5   7  -2   17.40    3.10
  -5  -7  -2   13.40    3.20
   7  -5  -2   11.80    2.90
   7  -5  -2   14.40    2.60
   7  -5  -2   15.10    2.10
  -5  -7  -2   15.10    1.90
   5   7  -2   15.50    3.40
   5   7  -2   16.40    2.00
   7  -5   2   11.80    2.60
   7  -5   2   11.00    2.60
  -7   5   2   19.40    2.70
   7  -5   2   18.80    2.80
  -5  -7   2   11.40    3.00
   5   7   2   15.60    2.10
   7  -5   2   20.00    2.70
   5   7   2   14.90    2.90
  -7   5   2   13.90    1.80
  -7   5   2   15.90    2.60
  -5  -7   2   12.00    2.90
  -5  -7   2   17.60    2.50
   5   7   2   17.80    2.30
   5   7   2   17.30    3.60
  -7   5   2   11.90    1.80
  -6  -7  -2 1721.83   42.40
   6   7  -2 1701.03   42.20
  -6  -7  -2 1719.73   46.40
   7  -6  -2 1719.03   44.70
   7  -6  -2 1743.43   42.10
   6   7  -2 1730.83   44.30
   7  -6  -2 1682.53   43.50
   6   7  -2 1597.84   46.80
  -6  -7  -2 1618.94   44.70
   7  -6   2 1767.52   43.00
   6   7   2 1728.93   41.80
  -7   6   2 1680.93   41.30
  -6  -7   2 1795.62   45.50
  -7   6   2 1697.83   41.30
   7  -6   2 1715.53   44.10
  -6  -7   2 1784.02   42.60
   6   7   2 1693.23   42.30
  -7   6   2 1725.23   44.00
   7  -6   2 1719.53   43.60
   6   7   2 1676.43   44.00
  -6  -7   2 1808.42   47.00
   7  -6   2 1720.43   43.40
  -7   6   2 1691.73   43.40
   7  -7  -2   64.59    4.50
   7  -7  -2   44.20    5.20
  -7  -7  -2   63.19    6.00
  -7  -7  -2   45.90    5.70
  -7  -7  -2   61.19    4.10
   7   7  -2   59.49    5.20
   7   7  -2   66.19    4.10
   7  -7   2   59.49    5.00
  -7  -7   2   45.70    5.70
   7   7   2   68.89    5.20
  -7   7   2   66.99    5.00
  -7   7   2   50.79    4.20
  -7   7   2   66.59    5.20
   7  -7   2   55.79    4.90
  -7   7   2   56.49    3.50
   7  -7   2   63.29    5.20
   7  -7   2   58.79    4.00
  -7  -7   2   77.59    6.90
  -8  -7  -2  965.40   27.50
  -8  -7  -2 1004.60   30.00
   7  -8  -2 1000.30   29.40
  -8  -7  -2 1025.60   31.60
   8   7  -2 1018.40   27.60
   8   7  -2  993.40   28.90
   7  -8  -2 1049.30   27.80
   7  -8   2 1068.09   28.60
  -8  -7   2 1028.70   31.90
   7  -8   2 1050.69   27.10
   7  -8   2 1057.89   29.60
  -8  -7   2 1028.30   30.50
  -7   8   2 1022.90   28.90
  -7   8   2 1006.60   29.30
   7  -8   2 1050.29   28.50
  -7   8   2 1032.10   26.50
   8   6  -2    8.40    2.60
   8   6  -2   15.80    2.70
  -8  -6  -2   10.60    3.70
   6  -8  -2    5.20    2.80
  -6   8  -2   10.40    1.80
  -6   8  -2   13.50    1.70
  -6   8  -2    9.90    2.90
  -8  -6  -2   10.00    3.40
   6  -8  -2   11.10    2.20
  -6   8   2   12.60    2.30
   6  -8   2   15.20    3.30
  -8  -6   2   11.40    3.70
   6  -8   2   10.90    2.80
   6  -8   2   10.10    1.90
  -6   8   2   11.80    2.30
   8   6   2   12.20    2.40
   8   6   2   12.50    3.10
  -8  -6   2   11.20    3.70
  -6   8   2    9.60    2.80
  -6   8   2   12.30    3.20
  -5   8  -2  939.91   23.90
   8   5  -2  887.21   25.50
   8   5  -2  911.41   25.30
   5  -8  -2  921.51   26.30
   5  -8  -2  917.31   24.20
  -5   8  -2  880.61   23.70
  -8  -5  -2  915.51   26.70
  -5   8  -2  914.11   25.60
  -8  -5  -2  912.71   28.00
  -5   8  -2  954.00   26.10
   5  -8  -2  911.11   26.40
  -8  -5   2  927.41   27.30
  -5   8   2  925.11   24.40
   8   5   2  925.21   26.00
   5  -8   2  913.21   26.60
  -8  -5   2  925.91   28.40
   8   5   2  941.11   25.10
   5  -8   2  928.51   25.40
  -4   8  -2   16.30    3.20
   4  -8  -2   17.10    3.30
   4  -8  -2   21.90    3.50
  -8  -4  -2   13.00    3.60
   8   4  -2   14.20    2.60
  -8  -4  -2   22.30    3.70
  -4   8  -2   22.70    2.80
   8   4  -2   22.80    3.20
   4  -8  -2   21.40    2.30
   4  -8   2   17.90    2.90
  -8  -4   2   13.60    3.40
  -4   8   2   18.90    3.00
  -8  -4   2   25.90    4.40
   4  -8   2   20.60    3.60
   8   4   2   19.60    2.90
  -4   8   2   18.90    2.50
   8   4   2   20.30    3.20
   3  -8  -2 1438.86   38.40
   8   3  -2 1462.45   37.20
  -8  -3  -2 1418.36   39.10
  -3   8  -2 1493.85   38.10
  -8  -3  -2 1459.95   38.30
   3  -8  -2 1496.05   35.50
  -3   8  -2 1442.46   37.30
   8   3  -2 1434.06   37.80
   3  -8  -2 1444.86   38.30
  -3   8   2 1428.16   38.10
   3  -8   2 1445.96   38.80
  -8  -3   2 1500.75   40.00
   8   3   2 1427.26   37.40
   3  -8   2 1448.26   37.30
  -8  -3   2 1465.55   39.00
  -3   8   2 1484.95   36.60
   8   3   2 1484.25   37.80
   8   2  -2    2.20    1.50
  -8  -2  -2    1.20    2.20
   8   2  -2    2.00    1.60
   2  -8  -2   -1.00    1.70
  -8  -2  -2    1.20    2.00
   2  -8  -2   -0.20    1.90
  -2   8  -2    0.40    1.80
  -2   8  -2    3.70    2.10
  -8  -2   2    0.60    2.10
  -8  -2   2    3.00    2.30
  -2   8   2    1.40    1.50
  -2   8   2    2.00    2.10
   8   2   2   -0.20    1.60
   2  -8   2    2.40    1.90
   2  -8   2    0.50    1.70
   8   2   2    2.50    1.80
   1  -8  -2 1425.56   37.10
  -8  -1  -2 1433.56   36.70
   8   1  -2 1384.96   36.70
  -8  -1  -2 1379.66   36.90
   1  -8  -2 1366.86   36.80
  -1   8  -2 1344.17   37.00
  -1   8  -2 1407.56   36.60
   8   1  -2 1433.06   35.40
   8   1   2 1436.16   36.30
   8   1   2 1368.46   36.30
  -8  -1   2 1458.55   37.60
   1  -8   2 1440.26   37.40
  -8  -1   2 1385.86   37.40
   1  -8   2 1437.16   36.30
  -1   8   2 1412.36   37.90
  -1   8   2 1400.36   35.50
  -8   0  -2   20.00    3.10
   8   0  -2   21.70    3.30
   0  -8  -2   21.20    3.40
   0  -8  -2   19.40    3.00
   0   8  -2   20.50    3.10
  -8   0  -2   27.30    3.40
   8   0  -2   20.00    2.50
   0   8  -2   23.30    3.70
   8   0   2   19.90    2.90
  -8   0   2   22.90    1.60
   0   8   2   27.90    4.20
  -8   0   2   20.20    3.30
   0  -8   2   24.90    3.40
  -8   0   2   15.80    3.30
   0  -8   2   21.10    3.00
   0   8   2   18.90    2.70
   8   0   2   16.60    2.70
  -8   1  -2 1373.06   38.70
  -8   1  -2 1449.76   36.60
  -8   1  -2 1429.26   36.00
  -1  -8  -2 1388.76   36.60
   1   8  -2 1411.36   36.90
   1   8  -2 1351.06   38.40
   8  -1  -2 1409.56   37.20
   8  -1  -2 1401.56   35.20
  -1  -8  -2 1411.46   37.40
  -8   1   2 1396.56   36.60
  -8   1   2 1458.85   34.50
  -1  -8   2 1439.26   37.20
   8  -1   2 1435.86   36.40
   8  -1   2 1498.95   34.50
  -1  -8   2 1436.16   37.00
   8  -1   2 1383.06   36.70
   1   8   2 1428.06   36.20
  -8   1   2 1419.26   37.60
  -8   2  -2    0.80    1.40
  -2  -8  -2    2.30    2.00
  -8   2  -2    2.00    1.60
   8  -2  -2    2.70    1.90
   2   8  -2    0.00    1.90
  -8   2  -2    2.20    1.10
   2   8  -2    1.70    1.90
   8  -2  -2    3.00    1.40
   8  -2   2    1.80    1.10
   8  -2   2    0.60    1.60
  -8   2   2    1.00    0.80
  -8   2   2    0.20    2.10
   8  -2   2    2.50    1.70
   2   8   2    0.60    1.40
  -8   2   2    1.20    1.80
  -2  -8   2    2.20    1.60
  -2  -8   2    2.60    1.90
  -8   2   2    2.00    0.90
   2   8   2    1.10    1.80
   2   8   2    0.50    1.50
   3   8  -2 1432.46   40.50
   8  -3  -2 1454.05   38.40
   8  -3  -2 1412.66   38.00
   8  -3  -2 1457.25   36.00
  -8   3  -2 1454.45   35.10
  -8   3  -2 1495.75   35.20
  -8   3  -2 1494.15   37.60
   3   8  -2 1496.05   38.30
  -3  -8  -2 1435.66   38.60
  -8   3   2 1415.86   36.40
   3   8   2 1450.65   37.40
   3   8   2 1431.26   40.40
  -3  -8   2 1478.25   37.80
  -8   3   2 1450.35   35.90
   3   8   2 1458.65   37.00
   8  -3   2 1457.35   36.50
  -8   3   2 1507.95   36.60
   3   8   2 1475.95   37.70
  -8   3   2 1442.36   36.40
  -3  -8   2 1427.96   38.30
   8  -3   2 1500.85   37.50
   8  -3   2 1422.76   37.60
  -4  -8  -2   19.50    3.60
   8  -4  -2   11.70    3.20
   8  -4  -2   16.80    2.30
   4   8  -2   13.70    3.80
   4   8  -2   17.90    3.30
   8  -4  -2   19.00    3.00
   4   8   2   23.40    3.00
  -8   4   2   16.80    2.40
   8  -4   2   25.00    3.00
   8  -4   2   16.40    2.90
  -8   4   2   21.00    2.70
   8  -4   2   16.30    3.10
   4   8   2   22.40    4.40
  -4  -8   2   18.50    2.70
   8  -4   2   18.80    2.80
  -8   4   2   25.20    2.40
   4   8   2   20.80    3.20
  -4  -8   2   18.30    3.40
  -8   4   2   18.30    2.30
   4   8   2   18.90    2.60
   5   8  -2  934.51   29.00
   5   8  -2  902.01   26.20
  -5  -8  -2  933.21   27.10
   8  -5  -2  911.11   25.90
   8  -5  -2  936.01   26.70
   8  -5  -2  939.51   24.10
  -8   5   2  917.71   25.40
   5   8   2  894.31   25.80
   5   8   2  938.51   24.40
  -8   5   2  917.51   23.40
  -5  -8   2  933.51   25.20
   8  -5   2  931.41   25.50
   8  -5   2  895.61   25.30
   5   8   2  974.60   24.90
   8  -5   2  930.51   25.40
  -8   5   2  925.91   24.90
   5   8   2  956.30   29.00
  -8   5   2  905.31   23.50
   8  -5   2  917.91   25.30
  -5  -8   2  896.71   26.90
   8  -6  -2   16.00    3.00
   6   8  -2    9.70    4.30
   8  -6  -2    8.70    2.40
  -6  -8  -2   13.60    3.50
   6   8  -2    8.80    2.80
   8  -6  -2    1.20    3.10
  -8   6   2    2.90    1.80
   8  -6   2   11.10    2.70
  -8   6   2   11.10    2.60
   8  -6   2   13.40    2.50
  -8   6   2    8.40    2.80
   8  -6   2    8.80    2.70
  -6  -8   2   10.70    3.30
   6   8   2   11.30    2.80
  -6  -8   2   11.60    2.50
  -8   6   2   15.30    2.80
   8  -6   2    3.60    2.70
   7   8  -2  984.90   28.80
  -7  -8  -2  978.70   29.70
   8  -7  -2  979.00   29.30
   8  -7  -2 1032.10   28.20
  -8   7   2  989.20   28.70
   8  -7   2 1054.99   28.40
   8  -7   2 1053.19   29.00
   8  -7   2 1042.80   28.30
   7   8   2 1022.20   28.90
  -8   7   2 1020.30   28.20
  -8   7   2  990.40   25.70
   8  -7   2 1070.89   27.60
  -7  -8   2 1006.30   30.20
   8  -8  -2    4.90    2.30
   8   8  -2    3.00    2.40
  -8  -8  -2    4.10    2.40
  -8  -8  -2    8.60    3.50
   8  -8  -2    5.70    2.80
   8  -8   2    3.30    2.60
   8  -8   2    3.50    1.80
   8  -8   2    4.80    2.50
  -8  -8   2    8.40    3.60
  -8   8   2    4.20    1.80
  -8   8   2    2.50    2.40
   8  -8   2    7.70    2.80
  -8   8   2    2.60    2.30
   8   8   2    4.10    2.80
   9   8  -2  744.53   23.20
  -8   9  -2  752.72   23.00
  -9  -8  -2  760.22   25.60
   8  -9  -2  764.62   24.00
  -9  -8  -2  765.22   24.60
   8  -9   2  781.22   23.80
  -8   9   2  730.13   22.90
   8  -9   2  749.53   22.70
  -8   9   2  718.73   23.50
  -9  -8   2  731.53   24.70
  -8   9   2  708.53   20.40
   9   8   2  714.83   23.00
  -9  -7  -2    0.10    3.20
  -7   9  -2    1.50    2.70
  -9  -7  -2    2.30    1.90
   9   7  -2    6.50    2.60
   7  -9  -2    4.60    2.60
  -9  -7  -2    5.40    3.30
   9   7  -2    0.50    1.60
  -7   9  -2    1.00    1.60
  -7   9   2    2.50    2.30
  -7   9   2    3.70    1.90
  -7   9   2    4.90    2.70
  -9  -7   2   -0.50    3.00
   7  -9   2    3.80    2.50
  -9  -7   2    3.70    3.10
   7  -9   2    4.50    2.50
   9   7   2    2.30    2.40
  -6   9  -2  230.68    8.30
   9   6  -2  231.68    9.50
  -9  -6  -2  239.68   12.20
  -9  -6  -2  237.28   11.30
  -6   9  -2  240.88   10.40
   9   6  -2  233.78   10.10
   6  -9  -2  234.88   10.70
  -6   9   2  230.28    9.00
   6  -9   2  234.08    9.80
  -6   9   2  231.58   11.10
   9   6   2  241.68    9.30
   6  -9   2  243.48   10.80
  -9  -6   2  235.68   12.40
  -6   9   2  231.78   10.40
  -9  -6   2  235.48   11.60
   9   6   2  234.38   10.20
   9   5  -2   14.90    2.80
   5  -9  -2   11.20    3.30
  -9  -5  -2    9.70    3.40
  -5   9  -2   10.00    3.00
   5  -9  -2   12.10    3.10
   9   5  -2   10.50    2.70
  -9  -5  -2   12.20    4.00
  -5   9  -2   12.00    2.60
  -9  -5   2   12.70    3.70
   9   5   2   10.80    2.60
   5  -9   2    8.40    2.80
  -9  -5   2   12.00    3.80
   9   5   2    7.10    2.70
   5  -9   2   15.10    3.10
  -5   9   2   16.30    2.50
  -4   9  -2  725.13   21.20
   4  -9  -2  723.03   22.60
   9   4  -2  712.53   21.80
   9   4  -2  738.23   21.60
  -4   9  -2  730.93   22.10
  -9  -4  -2  747.83   22.90
   4  -9  -2  757.22   22.90
  -9  -4  -2  734.13   23.80
  -4   9   2  801.12   21.00
   9   4   2  732.73   21.40
  -9  -4   2  708.03   24.10
  -4   9   2  754.12   22.20
   9   4   2  771.02   22.20
   4  -9   2  781.12   21.80
  -9  -4   2  782.62   23.60
   4  -9   2  755.82   23.10
  -3   9  -2    1.30    2.10
   9   3  -2    1.80    2.00
  -9  -3  -2    2.90    2.40
   9   3  -2    4.00    1.90
   3  -9  -2    2.60    2.50
  -9  -3  -2    1.80    2.60
  -3   9  -2    6.00    2.30
   3  -9  -2    2.80    2.20
  -3   9   2    3.50    2.20
  -3   9   2    5.50    2.00
   3  -9   2    4.30    2.30
   9   3   2    3.50    1.90
   3  -9   2    2.80    1.90
  -9  -3   2    4.40    2.90
   9   3   2   -0.40    1.70
  -9  -3   2    2.10    2.60
  -2   9  -2 1246.38   34.10
   2  -9  -2 1242.18   34.30
  -9  -2  -2 1274.67   34.10
   9   2  -2 1248.88   33.90
   2  -9  -2 1276.77   34.40
  -2   9  -2 1286.37   33.90
  -9  -2  -2 1283.57   34.90
   9   2  -2 1304.97   32.80
   2  -9   2 1266.77   33.50
   2  -9   2 1215.68   34.60
  -9  -2   2 1263.97   35.30
  -9  -2   2 1246.38   34.90
   9   2   2 1250.87   33.60
  -2   9   2 1276.07   32.70
   9   2   2 1301.67   33.70
  -2   9   2 1202.28   34.70
   9   1  -2   13.50    2.30
   9   1  -2   12.00    2.70
  -1   9  -2   11.60    3.00
   1  -9  -2    9.10    2.90
  -9  -1  -2   11.40    2.90
   1  -9  -2   12.80    2.90
  -1   9  -2    6.80    2.60
  -9  -1  -2    7.20    2.80
  -1   9   2   15.50    3.50
  -1   9   2    8.00    2.10
   1  -9   2   10.90    2.80
  -9  -1   2    7.70    3.10
   1  -9   2   11.80    2.70
   9   1   2    9.50    2.50
  -9  -1   2    7.60    2.90
   9   1   2    8.30    2.40
   0  -9  -2 1594.14   41.80
   0   9  -2 1631.04   41.80
   9   0  -2 1570.64   41.80
  -9   0  -2 1612.94   41.50
   9   0  -2 1616.34   40.10
  -9   0  -2 1647.04   41.60
   0  -9  -2 1669.83   42.40
   0   9  -2 1586.54   43.10
   9   0   2 1633.44   41.20
  -9   0   2 1534.05   41.80
  -9   0   2 1550.94   42.30
   0  -9   2 1603.34   41.50
   0   9   2 1590.74   43.70
   0  -9   2 1619.14   42.40
   0   9   2 1599.44   40.70
   1   9  -2   10.70    3.20
   1   9  -2   12.40    2.90
  -9   1  -2    8.30    2.30
   9  -1  -2   12.90    2.80
  -1  -9  -2    9.60    2.90
   9  -1  -2   10.90    2.10
  -1  -9  -2   14.70    2.80
  -9   1  -2    8.30    2.40
  -9   1   2    9.60    2.80
  -1  -9   2   13.10    2.90
  -9   1   2    9.60    3.00
   9  -1   2    7.90    2.30
   1   9   2   14.40    2.60
  -1  -9   2    9.00    2.60
   9  -1   2   10.60    2.70
   9  -2  -2 1267.77   34.30
  -2  -9  -2 1296.67   34.70
   2   9  -2 1273.47   34.10
  -9   2  -2 1291.97   33.60
   2   9  -2 1272.27   36.50
  -9   2  -2 1268.67   32.30
   9  -2  -2 1292.67   32.10
  -9   2   2 1250.67   34.80
  -9   2   2 1262.27   33.60
   2   9   2 1271.37   34.10
  -9   2   2 1212.98   33.10
   9  -2   2 1259.47   33.40
   2   9   2 1246.38   33.40
  -9   2   2 1270.07   33.80
   9  -2   2 1265.17   33.90
  -2  -9   2 1263.77   34.20
  -2  -9   2 1245.48   34.10
  -3  -9  -2    0.90    2.30
  -9   3  -2    2.40    1.60
  -9   3  -2    2.20    1.50
   3   9  -2    3.20    2.40
   3   9  -2    4.40    2.90
   9  -3  -2    1.80    1.50
  -9   3  -2    2.00    1.90
   9  -3  -2    2.30    1.90
   3   9   2    3.80    1.70
  -9   3   2    0.80    2.50
   3   9   2    4.10    2.80
   3   9   2    4.30    2.10
   9  -3   2    3.50    1.40
   3   9   2    2.60    2.00
   9  -3   2    0.80    1.80
  -3  -9   2    0.40    2.20
   9  -3   2    0.20    1.50
  -9   3   2    3.40    1.30
  -3  -9   2    0.70    1.70
  -9   3   2    1.20    2.00
  -9   3   2    1.00    1.20
   4   9  -2  731.43   22.60
   9  -4  -2  713.03   22.20
  -9   4  -2  742.53   22.00
  -9   4  -2  691.73   18.70
   9  -4  -2  739.03   20.30
  -4  -9  -2  735.03   23.00
   9  -4  -2  717.33   22.50
  -9   4   2  773.42   20.50
   9  -4   2  787.02   22.20
   4   9   2  783.12   25.20
  -9   4   2  728.83   20.50
   4   9   2  809.52   21.40
   4   9   2  750.82   22.10
   4   9   2  754.42   21.60
   9  -4   2  790.02   21.10
  -4  -9   2  771.92   21.90
   9  -4   2  771.92   21.90
  -4  -9   2  774.52   23.20
  -9   4   2  761.52   20.90
   9  -5  -2    6.30    3.10
  -5  -9  -2   11.20    3.30
   5   9  -2   16.30    4.40
   5   9  -2   13.20    3.30
   9  -5  -2   11.40    2.80
   5   9   2   12.70    2.50
  -9   5   2   10.90    2.20
  -9   5   2   11.70    2.20
   5   9   2    7.20    3.30
  -9   5   2   12.50    2.30
   5   9   2   15.60    3.30
   5   9   2   11.70    2.20
   9  -5   2    8.50    2.20
   9  -5   2    8.70    2.90
   9  -5   2   13.90    2.90
  -5  -9   2    6.30    3.30
  -5  -9   2    9.50    2.40
   9  -5   2    6.60    2.70
   6   9  -2  232.38   10.50
   9  -6  -2  228.08    9.90
   9  -6  -2  231.18   11.00
  -6  -9  -2  219.98   10.90
  -6  -9   2  234.28   11.30
   9  -6   2  239.38    9.80
  -9   6   2  239.68    9.70
   9  -6   2  232.88    9.60
   9  -6   2  234.68    9.90
   9  -6   2  238.28    9.60
  -9   6   2  249.58    9.50
  -9   6   2  220.08    7.90
   6   9   2  239.38   10.30
   9  -7  -2    4.10    2.10
  -7  -9  -2    0.50    2.90
   7   9  -2    0.90    2.30
   9  -7  -2    1.60    2.70
   9  -7   2    2.80    2.10
  -9   7   2    2.10    2.20
  -9   7   2    3.70    1.60
  -7  -9   2    5.40    3.20
  -9   7   2    4.10    2.30
   9  -7   2    4.20    2.10
   9  -7   2    2.30    2.30
   9  -7   2    1.30    2.30
   7   9   2    4.40    2.60
  -8  -9  -2  761.42   24.30
   9  -8  -2  782.22   22.20
   8   9  -2  749.03   23.40
   9  -8  -2  795.12   24.10
  -9   8   2  697.23   19.60
  -8  -9   2  708.43   24.40
  -9   8   2  728.33   22.20
  -9   8   2  699.33   22.60
   8   9   2  705.73   22.70
   9  -8   2  742.43   22.30
   9  -8   2  739.23   22.50
   9  -8   2  733.73   21.40
   9  -8   2  690.93   22.50
   9  -9  -2    5.50    3.00
   9   9  -2    5.00    3.00
  -9  -9  -2    3.40    3.20
  -9   9   2    5.10    1.90
  -9   9   2    0.50    2.40
  -9  -9   2    7.80    4.00
   9   9   2    4.40    2.90
  -9   9   2    5.20    2.60
   9  -9   2    3.10    2.50
   9  -9   2    2.60    2.60
   9  -9   2    2.30    2.30
  10   9  -2  500.25   17.90
 -10  -9  -2  437.86   18.50
  -9  10  -2  499.95   17.50
   9 -10  -2  475.35   18.30
  -9  10   2  473.45   17.30
   9 -10   2  492.35   17.90
 -10  -9   2  480.15   19.40
  -9  10   2  468.45   14.90
  10   9   2  492.15   17.90
  -9  10   2  478.25   18.10
   9 -10   2  485.85   17.00
  -8  10  -2    6.60    1.90
  -8  10  -2    5.00    2.70
 -10  -8  -2    3.00    3.30
  10   8  -2    1.50    2.50
   8 -10  -2    4.00    2.90
 -10  -8   2    1.60    4.00
  -8  10   2    4.40    3.20
  -8  10   2    4.60    2.70
  10   8   2    7.80    3.10
  -8  10   2    2.60    2.10
   8 -10   2    4.90    2.80
   8 -10   2    0.30    2.60
  10   7  -2  369.66   14.10
  -7  10  -2  381.36   14.30
 -10  -7  -2  406.16   17.40
  -7  10  -2  378.16   12.00
 -10  -7  -2  383.36   15.70
   7 -10  -2  389.56   15.20
  10   7  -2  374.96   13.40
   7 -10   2  361.76   14.80
  -7  10   2  362.06   15.10
  -7  10   2  376.46   14.60
 -10  -7   2  363.56   15.80
   7 -10   2  377.46   14.00
 -10  -7   2  365.96   16.90
  10   7   2  368.46   14.40
  -7  10   2  374.56   12.80
   6 -10  -2    4.90    2.90
 -10  -6  -2    2.20    2.90
 -10  -6  -2    4.60    3.50
  -6  10  -2    3.60    2.80
  10   6  -2    4.80    2.20
  10   6  -2    3.10    2.40
  -6  10  -2    5.30    2.30
 -10  -6   2   -1.20    3.20
   6 -10   2    3.90    2.50
   6 -10   2    3.30    2.60
  10   6   2    4.60    2.20
  -6  10   2    2.20    2.10
  -6  10   2    6.40    3.20
 -10  -6   2    7.70    4.00
  10   6   2    5.30    2.50
  -6  10   2    1.60    2.60
  10   5  -2  290.17   11.10
   5 -10  -2  288.47   12.00
  -5  10  -2  275.97   11.40
   5 -10  -2  283.77   12.00
 -10  -5  -2  276.17   13.40
 -10  -5  -2  266.77   12.20
  10   5  -2  278.77   11.00
  -5  10  -2  254.47   10.20
   5 -10   2  248.18   11.70
   5 -10   2  281.17   11.10
  10   5   2  257.67   11.10
 -10  -5   2  274.27   13.60
 -10  -5   2  267.27   12.60
  10   5   2  258.37   10.50
 -10  -4  -2    4.70    3.20
  -4  10  -2    4.60    2.70
  10   4  -2    4.70    2.30
   4 -10  -2    5.00    2.60
 -10  -4  -2    2.40    3.10
  10   4  -2    1.50    2.00
   4 -10  -2    5.20    2.50
  -4  10  -2    3.20    2.20
  -4  10   2    3.00    2.00
   4 -10   2    1.10    2.20
   4 -10   2    5.10    2.60
  10   4   2    4.10    2.10
 -10  -4   2    4.60    2.90
 -10  -4   2    3.70    3.30
  10   4   2    2.00    2.20
  -3  10  -2  397.26   14.10
 -10  -3  -2  389.76   14.60
   3 -10  -2  392.96   14.60
   3 -10  -2  439.36   15.10
 -10  -3  -2  396.66   15.50
  10   3  -2  379.06   13.90
  10   3  -2  393.96   13.20
  -3  10  -2  378.46   14.00
 -10  -3   2  393.66   15.70
  10   3   2  381.76   13.80
   3 -10   2  375.26   13.50
  -3  10   2  389.06   12.90
  10   3   2  393.86   13.80
   3 -10   2  392.86   14.80
 -10  -3   2  368.26   15.00
  -3  10   2  385.76   14.80
   2 -10  -2    1.40    2.20
  -2  10  -2    3.80    2.70
   2 -10  -2    0.80    2.50
 -10  -2  -2    5.50    2.90
 -10  -2  -2    5.30    2.70
  10   2  -2    3.00    1.90
  -2  10  -2    3.60    2.40
  10   2  -2    0.00    2.00
  -2  10   2    3.50    2.20
 -10  -2   2   -1.50    2.80
   2 -10   2    2.80    2.50
  10   2   2    2.90    2.10
  -2  10   2    1.00    2.50
   2 -10   2    0.50    2.40
  10   2   2    2.10    2.10
 -10  -2   2    0.90    3.20
   1 -10  -2  893.11   26.70
  -1  10  -2  908.01   27.60
  -1  10  -2  905.71   26.30
  10   1  -2  902.41   26.60
 -10  -1  -2  885.71   26.80
  10   1  -2  900.01   24.90
 -10  -1  -2  914.61   26.60
   1 -10  -2  922.51   27.00
   1 -10   2  899.61   27.00
 -10  -1   2  925.31   27.40
  10   1   2  934.21   26.40
   1 -10   2  952.10   26.40
  10   1   2  935.91   26.10
 -10  -1   2  926.31   27.40
  -1  10   2  952.50   28.40
  -1  10   2  945.01   25.50
  10   0  -2   67.89    4.50
  10   0  -2   71.79    5.70
 -10   0  -2   74.09    5.70
   0  10  -2   75.89    5.80
   0 -10  -2   67.39    5.60
 -10   0  -2   65.29    5.80
   0  10  -2   75.59    6.80
   0 -10  -2   69.59    6.00
   0  10   2   76.49    5.20
 -10   0   2   54.39    6.00
 -10   0   2   65.89    5.90
   0 -10   2   58.29    5.30
  10   0   2   66.29    5.20
   0 -10   2   76.09    5.80
  10   0   2   69.59    5.30
  -1 -10  -2  930.61   27.00
  10  -1  -2  881.81   26.40
   1  10  -2  928.11   28.60
 -10   1  -2  892.61   25.40
  10  -1  -2  927.61   24.50
   1  10  -2  932.91   26.50
 -10   1  -2  929.91   26.00
  -1 -10  -2  873.61   26.00
  -1 -10   2  931.41   26.40
  10  -1   2  941.51   25.80
  10  -1   2  890.61   26.10
 -10   1   2  900.21   26.10
   1  10   2  921.91   25.60
 -10   1   2  883.31   27.10
  -1 -10   2  872.01   26.40
  10  -2  -2    3.40    2.40
  10  -2  -2    2.20    1.70
   2  10  -2   -0.40    2.20
   2  10  -2   -2.90    2.40
  -2 -10  -2   -0.20    2.50
 -10   2  -2    5.10    2.40
 -10   2  -2    2.70    2.00
  10  -2   2    4.30    2.20
  -2 -10   2    3.80    2.20
 -10   2   2    1.90    2.30
   2  10   2    1.00    2.10
   2  10   2    2.40    2.50
   2  10   2    2.90    3.10
  -2 -10   2    1.60    2.70
 -10   2   2    4.30    3.10
   2  10   2    4.00    2.40
  10  -2   2    4.60    2.20
  10  -3  -2  395.36   12.30
  10  -3  -2  402.76   14.40
 -10   3  -2  386.06   12.10
 -10   3  -2  413.86   14.00
   3  10  -2  396.46   14.30
   3  10  -2  393.36   16.40
   3  10   2  371.26   13.70
  10  -3   2  386.06   13.90
  -3 -10   2  374.76   14.50
 -10   3   2  389.66   13.30
  -3 -10   2  368.46   13.70
  10  -3   2  406.46   13.60
   3  10   2  379.96   16.40
   3  10   2  390.36   13.40
   3  10   2  396.66   13.90
 -10   3   2  380.96   14.90
   4  10  -2   -0.20    2.50
 -10   4  -2    0.90    2.20
  -4 -10  -2    0.40    2.50
   4  10  -2    5.00    2.60
 -10   4  -2    1.70    1.50
  10  -4  -2    6.10    2.50
  -4 -10   2    4.40    2.70
  10  -4   2    3.50    2.30
   4  10   2    3.60    3.40
  -4 -10   2    1.10    1.80
   4  10   2    3.60    2.40
   4  10   2    6.00    2.10
 -10   4   2    0.60    1.90
   4  10   2    4.60    2.10
  10  -4   2    3.50    2.20
 -10   5  -2  272.27   11.10
   5  10  -2  261.87   11.50
  10  -5  -2  290.77   11.50
   5  10  -2  261.07   13.70
  -5 -10  -2  281.77   12.30
  10  -5  -2  305.67   12.00
   5  10   2  261.17   11.10
 -10   5   2  262.77   10.00
  -5 -10   2  249.28   11.90
  10  -5   2  269.97   10.80
   5  10   2  270.47   13.60
   5  10   2  262.17    9.80
  -5 -10   2  267.47   10.50
  10  -5   2  273.67   10.90
  10  -5   2  262.57   10.50
 -10   5   2  271.27    9.60
 -10   5   2  244.58    9.30
   5  10   2  249.08   10.20
  10  -6  -2    4.40    2.20
  10  -6  -2    3.20    3.00
   6  10  -2    5.10    2.90
  -6 -10  -2    2.70    3.10
 -10   6   2    3.80    1.80
  10  -6   2    2.30    2.60
 -10   6   2    3.00    1.80
   6  10   2    1.90    2.40
  10  -6   2    3.00    2.00
  10  -6   2    0.50    1.70
 -10   6   2    2.90    1.90
  10  -6   2    1.80    2.30
  -6 -10   2    4.20    3.00
  10  -7  -2  396.06   15.30
  -7 -10  -2  389.86   15.80
  10  -7  -2  405.06   14.10
   7  10  -2  396.76   15.00
 -10   7   2  348.77   11.40
  10  -7   2  378.86   13.30
  10  -7   2  360.66   13.60
 -10   7   2  370.96   13.80
 -10   7   2  359.56   13.20
  10  -7   2  346.17   13.60
   7  10   2  379.56   14.50
  10  -7   2  374.26   13.70
  -7 -10   2  357.36   15.50
  10  -8  -2    2.30    2.10
  -8 -10  -2    4.30    3.80
  10  -8  -2   -2.80    2.60
   8  10  -2    2.70    2.80
 -10   8   2    6.20    2.70
  10  -8   2    6.30    2.00
  -8 -10   2    2.50    3.70
  10  -8   2    1.30    2.10
  10  -8   2    8.20    2.80
  10  -8   2    2.90    2.30
 -10   8   2    5.40    2.50
 -10   8   2    5.00    1.90
   8  10   2    3.00    2.80
  -9 -10  -2  440.76   18.50
   9  10  -2  484.85   17.80
  10  -9  -2  485.05   18.10
  10  -9   2  485.65   17.30
   9  10   2  460.25   17.50
  10  -9   2  470.35   17.80
 -10   9   2  457.15   17.20
 -10   9   2  460.25   14.20
  10  -9   2  496.25   16.80
  -9 -10   2  474.95   19.10
 -10   9   2  462.85   16.50
  10 -10  -2   -3.00    2.60
  10  10  -2   -1.70    2.70
 -10  10  -2   -0.40    2.10
 -10 -10  -2    2.90    3.70
 -10 -10   2    3.20    3.70
 -10  10   2    0.70    1.90
  10  10   2    0.60    2.70
  10 -10   2    2.20    2.70
 -10  10   2    0.80    2.30
 -10  10   2   -0.40    2.80
  10 -11  -2  316.77   15.00
 -11 -10  -2  344.07   16.30
  11  10  -2  330.57   14.60
  10 -11   2  365.06   15.00
 -10  11   2  328.47   14.90
 -10  11   2  322.77   11.80
 -10  11   2  317.77   13.90
  11  10   2  321.37   14.50
 -11 -10   2  343.27   16.80
   9 -11  -2    3.40    3.20
  -9  11  -2    4.30    1.90
 -11  -9  -2    3.20    3.90
  11   9  -2    6.80    3.00
  -9  11  -2   -1.80    2.00
  -9  11   2    3.70    3.00
  11   9   2    5.20    3.30
  -9  11   2    4.80    2.40
   9 -11   2    7.60    3.20
 -11  -9   2    5.20    4.40
  -9  11   2    4.90    3.30
  11   8  -2  324.47   13.70
 -11  -8  -2  324.27   15.20
  -8  11  -2  322.87   13.40
   8 -11  -2  324.97   14.40
  -8  11  -2  324.17   11.20
  11   8   2  318.07   13.80
  -8  11   2  313.67   12.00
   8 -11   2  316.77   13.20
 -11  -8   2  336.67   15.70
  -8  11   2  324.07   13.90
  -8  11   2  331.57   14.70
   8 -11   2  322.07   14.20
  11   7  -2    9.10    3.20
  11   7  -2    2.10    1.80
 -11  -7  -2   11.40    4.10
  -7  11  -2    8.10    3.20
   7 -11  -2    1.30    3.10
 -11  -7  -2    4.70    3.80
  -7  11  -2    7.50    2.50
  -7  11   2    9.60    3.30
  -7  11   2    6.40    2.50
  -7  11   2    8.40    3.80
  11   7   2    5.80    2.40
 -11  -7   2    2.70    3.50
   7 -11   2    6.60    2.70
  11   7   2    7.90    3.10
   7 -11   2    2.00    2.90
 -11  -7   2    7.70    3.70
   6 -11  -2  555.74   19.80
 -11  -6  -2  584.84   21.90
  -6  11  -2  567.94   17.70
  -6  11  -2  605.54   19.30
  11   6  -2  582.94   18.60
  11   6  -2  570.64   18.70
 -11  -6  -2  567.84   20.30
   6 -11   2  566.74   18.70
 -11  -6   2  549.65   20.70
  11   6   2  569.94   19.20
  -6  11   2  522.05   17.90
  -6  11   2  562.84   20.40
   6 -11   2  564.74   20.00
 -11  -6   2  516.35   21.30
  11   6   2  549.45   18.10
  -6  11   2  543.75   19.50
  -5  11  -2   -1.30    2.00
 -11  -5  -2    3.90    3.20
   5 -11  -2    1.40    2.90
  11   5  -2    2.30    2.20
   5 -11  -2   -2.70    2.20
 -11  -5  -2    2.30    3.20
  11   5  -2    0.40    2.00
  -5  11  -2   -3.50    2.10
 -11  -5   2   -3.80    2.90
   5 -11   2    2.50    2.70
  11   5   2    2.30    2.50
  -5  11   2   -1.20    3.00
   5 -11   2    0.60    2.50
  11   5   2    2.60    2.10
  -5  11   2   -2.20    2.30
 -11  -5   2   -1.80    3.30
  -4  11  -2  353.06   13.60
   4 -11  -2  377.46   14.60
 -11  -4  -2  351.76   14.50
  -4  11  -2  365.16   13.70
  11   4  -2  361.36   12.90
 -11  -4  -2  365.56   15.50
   4 -11  -2  365.36   14.40
  11   4  -2  355.26   13.50
  11   4   2  357.26   13.50
  11   4   2  355.86   13.20
 -11  -4   2  351.06   15.70
   4 -11   2  335.37   13.20
  -4  11   2  345.27   12.50
 -11  -4   2  335.47   14.70
   4 -11   2  318.47   14.00
  -3  11  -2    2.70    2.60
 -11  -3  -2    2.70    3.10
  11   3  -2    0.00    2.10
  11   3  -2    2.70    2.20
  -3  11  -2    0.10    2.10
   3 -11  -2    2.80    2.40
   3 -11  -2    5.40    2.90
 -11  -3  -2    5.10    3.10
   3 -11   2   -0.60    2.00
  -3  11   2    4.00    2.30
 -11  -3   2    0.50    2.90
  11   3   2   -1.00    2.20
   3 -11   2    0.00    2.40
  11   3   2    7.00    2.60
 -11  -3   2    1.80    3.10
  -2  11  -2  385.86   14.40
   2 -11  -2  417.76   15.20
  11   2  -2  412.36   13.50
 -11  -2  -2  378.76   15.20
   2 -11  -2  405.46   15.10
 -11  -2  -2  385.26   14.80
  -2  11  -2  387.96   15.20
  11   2  -2  389.46   14.60
  11   2   2  370.66   14.00
   2 -11   2  391.16   15.10
 -11  -2   2  360.56   15.10
  11   2   2  404.16   14.20
   2 -11   2  394.26   14.30
  -2  11   2  384.86   13.40
 -11  -2   2  386.36   15.70
  -1  11  -2    1.50    2.60
  -1  11  -2   -0.60    2.40
  11   1  -2    1.60    1.90
   1 -11  -2    0.30    2.20
  11   1  -2    0.40    2.00
 -11  -1  -2   -0.40    2.40
   1 -11  -2   -0.60    2.30
 -11  -1  -2   -0.80    2.60
  11   1   2   -0.10    1.70
   1 -11   2    1.50    2.30
   1 -11   2   -3.90    2.20
 -11  -1   2    3.50    2.70
 -11  -1   2   -1.80    2.80
  -1  11   2   -1.00    1.90
  11   1   2   -0.40    2.00
  11   0  -2 1007.30   29.70
   0 -11  -2  990.50   29.70
   0 -11  -2 1041.80   29.70
 -11   0  -2 1025.60   29.50
  11   0  -2 1076.69   28.00
 -11   0  -2 1016.00   29.40
   0  11  -2 1047.20   31.70
   0  11  -2 1005.40   29.30
  11   0   2  982.90   29.10
  11   0   2 1036.40   28.90
   0  11   2 1031.30   28.70
 -11   0   2 1044.40   30.70
 -11   0   2  997.90   29.90
   0 -11   2 1053.19   29.60
   0 -11   2 1021.30   29.90
  11  -1  -2   -2.70    1.60
  -1 -11  -2    4.20    2.80
   1  11  -2    1.10    2.30
  -1 -11  -2   -0.30    2.20
 -11   1  -2    0.10    2.60
   1  11  -2    2.20    3.00
 -11   1  -2    1.30    2.10
  11  -1  -2    0.30    2.10
  11  -1   2    3.30    2.50
   1  11   2    1.80    2.00
  -1 -11   2    2.00    2.30
  11  -1   2    1.50    2.20
  -1 -11   2    1.00    2.60
 -11   1   2   -0.80    2.60
 -11   1   2   -0.60    2.30
  11  -2  -2  409.86   15.10
  11  -2  -2  416.26   13.10
  -2 -11  -2  409.46   15.50
   2  11  -2  419.86   17.20
 -11   2  -2  377.96   13.50
   2  11  -2  390.06   14.80
 -11   2  -2  409.16   14.70
  -2 -11   2  381.66   14.60
 -11   2   2  385.46   15.40
  11  -2   2  384.86   14.40
   2  11   2  419.56   17.50
 -11   2   2  385.26   14.20
   2  11   2  419.36   15.20
   2  11   2  369.36   14.00
  -2 -11   2  393.76   14.80
  11  -2   2  413.56   14.20
   2  11   2  375.46   14.10
 -11   3  -2    5.20    2.60
 -11   3  -2    3.20    1.90
   3  11  -2    2.70    3.10
   3  11  -2   -0.20    2.30
  11  -3  -2   -1.70    1.70
  -3 -11  -2   -0.80    2.40
   3  11   2    1.20    2.80
   3  11   2   -1.50    2.20
 -11   3   2   -1.60    2.30
  11  -3   2    5.50    2.70
   3  11   2    4.80    2.60
  -3 -11   2    0.40    1.90
  11  -3   2    0.90    2.00
  -3 -11   2    3.10    2.50
 -11   3   2    0.70    3.10
   3  11   2    2.00    2.10
  -4 -11  -2  343.57   14.40
 -11   4  -2  372.86   13.70
  11  -4  -2  345.67   13.70
   4  11  -2  368.06   14.10
 -11   4  -2  360.06   11.20
   4  11  -2  357.76   16.40
 -11   4   2  326.17   12.20
  11  -4   2  333.87   13.20
   4  11   2  347.67   12.60
  -4 -11   2  339.27   13.10
   4  11   2  333.57   15.90
 -11   4   2  316.47   14.30
  11  -4   2  369.76   13.10
   4  11   2  356.96   13.20
  -4 -11   2  354.86   14.30
   4  11   2  359.66   13.50
   5  11  -2    1.90    3.40
 -11   5  -2   -1.00    1.30
  11  -5  -2    3.10    2.50
  -5 -11  -2    4.30    3.10
   5  11  -2    0.20    2.60
 -11   5  -2    2.50    2.40
  11  -5   2   -2.00    1.90
  11  -5   2    0.20    2.20
   5  11   2    0.00    3.20
   5  11   2   -2.10    1.90
   5  11   2   -2.60    1.60
  -5 -11   2    2.80    2.20
  -5 -11   2    3.50    3.30
 -11   5   2    4.40    2.20
   5  11   2   -1.80    2.20
   6  11  -2  590.74   20.10
  -6 -11  -2  573.04   20.50
  11  -6  -2  566.94   19.10
  11  -6  -2  573.84   19.80
 -11   6  -2  604.34   19.40
   6  11   2  568.24   19.30
  11  -6   2  543.45   18.30
  -6 -11   2  548.55   20.20
 -11   6   2  538.55   16.60
  11  -6   2  556.24   18.50
  11  -7  -2    1.90    3.20
  -7 -11  -2    7.00    3.70
  11  -7  -2    2.90    2.30
   7  11  -2    5.90    3.40
  11  -7   2    6.20    2.40
 -11   7   2    3.90    2.00
  11  -7   2    4.40    2.50
  11  -7   2    1.20    2.50
   7  11   2    3.10    2.90
  -7 -11   2    3.90    3.70
  11  -8  -2  353.66   13.40
  -8 -11  -2  330.47   15.30
  11  -8  -2  324.17   14.50
   8  11  -2  332.97   14.40
  -8 -11   2  342.87   15.60
 -11   8   2  302.87   10.80
 -11   8   2  338.47   12.80
  11  -8   2  339.97   12.70
  11  -8   2  347.87   13.20
   8  11   2  303.67   13.80
  11  -8   2  317.47   13.30
 -11   8   2  324.97   13.30
  11  -9  -2    0.80    3.20
  11  -9  -2   -3.70    2.60
  -9 -11  -2   -1.50    3.60
   9  11  -2    1.70    3.20
 -11   9   2    9.40    2.90
  11  -9   2    3.80    2.50
  11  -9   2    5.30    2.50
 -11   9   2    3.10    2.10
  -9 -11   2    5.60    4.00
 -11   9   2    5.30    2.10
   9  11   2    3.40    3.10
 -10 -11  -2  305.57   15.70
  10  11  -2  333.67   14.90
  11 -10  -2  317.97   14.90
 -11  10   2  310.47   11.30
  10  11   2  320.67   14.60
 -11  10   2  330.57   14.40
 -10 -11   2  354.16   16.70
  11 -10   2  339.97   14.20
 -11  10   2  338.87   13.80
 -11 -11  -2    7.10    4.20
  11  11  -2    2.60    3.20
  11 -11  -2    4.20    3.20
  11 -11   2    5.10    2.90
  11  11   2   -0.90    3.00
 -11  11   2    5.20    3.20
 -11  11   2    4.10    2.20
 -11 -11   2    0.90    4.10
 -11  11   2    1.70    2.60
  11 -12  -2  244.38   13.10
  12  11  -2  235.68   12.60
 -12 -11  -2  207.48   13.50
 -11  12   2  241.98   13.10
 -12 -11   2  228.68   14.20
 -11  12   2  227.28    9.80
 -11  12   2  236.18   12.30
  12  11   2  243.78   12.90
  11 -12   2  238.58   12.30
  12  10  -2    3.30    2.90
 -10  12  -2    4.10    1.90
  10 -12  -2   -4.00    2.90
 -12 -10  -2   -3.00    3.80
 -10  12   2    0.50    2.30
 -10  12   2    8.90    3.90
 -12 -10   2    6.10    4.30
 -10  12   2    9.20    3.20
  12  10   2    5.30    3.50
  10 -12   2   -1.50    2.60
  12   9  -2  219.68   11.40
  -9  12  -2  212.38    8.80
  -9  12  -2  198.98   11.60
 -12  -9  -2  189.28   12.40
   9 -12  -2  192.08   11.70
   9 -12   2  214.58   11.60
 -12  -9   2  216.48   13.30
  -9  12   2  232.28   12.50
  -9  12   2  215.08   11.40
  12   9   2  229.18   11.60
  -9  12   2  202.78    9.70
  -8  12  -2    2.00    2.30
  -8  12  -2    4.00    2.80
  12   8  -2    2.20    2.50
   8 -12  -2    3.20    3.30
 -12  -8  -2    4.30    4.30
  -8  12   2    2.60    3.30
  -8  12   2    2.10    2.50
 -12  -8   2    0.20    4.00
  -8  12   2    7.50    3.70
  12   8   2    2.20    3.00
   8 -12   2    1.40    2.90
 -12  -7  -2  458.75   18.50
  12   7  -2  450.85   16.10
  -7  12  -2  459.75   16.80
   7 -12  -2  462.45   18.00
  -7  12  -2  417.96   15.30
 -12  -7  -2  485.85   20.20
  12   7  -2  456.85   16.70
 -12  -7   2  436.36   19.60
  -7  12   2  433.76   18.00
   7 -12   2  458.05   16.60
  -7  12   2  439.96   17.40
   7 -12   2  434.56   17.70
  12   7   2  436.36   15.70
 -12  -7   2  449.86   19.00
  -7  12   2  425.56   15.80
  12   7   2  459.15   17.20
 -12  -6  -2    5.10    3.90
  -6  12  -2    5.40    2.90
  12   6  -2    3.80    2.40
  12   6  -2    6.80    3.00
 -12  -6  -2    0.30    3.30
  -6  12  -2    7.60    3.40
   6 -12  -2    1.70    3.30
  12   6   2    4.10    3.00
   6 -12   2    5.50    3.20
 -12  -6   2    6.50    4.00
  -6  12   2    5.30    3.00
  12   6   2    7.70    2.60
  -6  12   2    6.40    3.50
  -6  12   2    3.80    3.60
 -12  -6   2    5.10    3.80
   6 -12   2    4.50    2.80
   5 -12  -2  889.51   27.80
 -12  -5  -2  863.81   27.60
  12   5  -2  863.71   25.70
  -5  12  -2  818.72   25.90
 -12  -5  -2  869.51   29.20
  -5  12  -2  879.11   26.60
  12   5  -2  829.52   26.00
  -5  12   2  853.71   26.60
  12   5   2  875.51   26.00
  -5  12   2  863.91   28.20
  -5  12   2  846.72   27.20
  12   5   2  875.71   26.50
   5 -12   2  844.42   27.60
   5 -12   2  896.51   26.50
 -12  -5   2  874.11   28.50
 -12  -5   2  883.21   29.90
  12   4  -2    1.60    2.40
 -12  -4  -2    5.30    3.60
 -12  -4  -2    0.20    3.20
   4 -12  -2   -0.20    2.80
  -4  12  -2    3.80    2.90
  -4  12  -2    2.30    2.80
  12   4  -2    1.10    2.00
   4 -12  -2    3.00    3.20
 -12  -4   2    8.20    4.20
  -4  12   2    2.80    2.90
 -12  -4   2    6.60    4.30
   4 -12   2    5.10    3.10
  12   4   2    0.50    2.10
  12   4   2    3.50    2.50
  -4  12   2    0.50    3.30
   4 -12   2    1.40    2.60
   3 -12  -2  348.07   14.50
  -3  12  -2  363.16   14.20
 -12  -3  -2  330.07   14.40
  12   3  -2  349.96   13.00
 -12  -3  -2  358.26   15.40
   3 -12  -2  336.67   14.30
  12   3  -2  346.57   14.00
  -3  12  -2  315.07   14.20
 -12  -3   2  356.86   15.30
  12   3   2  384.86   14.00
  12   3   2  355.06   13.70
   3 -12   2  356.26   13.80
  -3  12   2  360.76   12.90
 -12  -3   2  322.97   15.50
   3 -12   2  349.67   14.70
  -2  12  -2   14.30    3.70
   2 -12  -2   14.00    3.70
  12   2  -2   18.70    4.10
 -12  -2  -2   12.00    3.90
 -12  -2  -2   21.50    4.50
   2 -12  -2   15.10    3.70
  -2  12  -2   17.70    4.50
  12   2  -2   17.80    3.20
   2 -12   2   10.80    3.30
  12   2   2   15.30    3.40
 -12  -2   2   19.40    4.40
  12   2   2   16.80    3.70
  -2  12   2   22.50    3.80
   2 -12   2   17.30    4.10
 -12  -2   2   12.50    4.20
  12   1  -2  481.15   16.90
  12   1  -2  452.45   14.90
   1 -12  -2  432.36   16.50
   1 -12  -2  449.46   16.90
  -1  12  -2  462.25   18.10
  -1  12  -2  451.25   16.30
 -12  -1  -2  468.55   16.80
 -12  -1  -2  458.45   17.10
  -1  12   2  430.76   15.30
 -12  -1   2  434.16   17.30
  12   1   2  454.75   15.80
 -12  -1   2  435.26   17.40
   1 -12   2  424.56   16.60
  12   1   2  431.86   16.00
   1 -12   2  433.76   15.90
   0 -12  -2   12.70    3.70
 -12   0  -2    5.50    3.40
  12   0  -2   11.80    3.40
   0  12  -2    8.00    4.00
  12   0  -2   13.30    2.90
 -12   0  -2   14.80    3.70
   0  12  -2   13.20    3.70
   0 -12  -2   12.30    3.40
  12   0   2    9.60    3.00
 -12   0   2   10.30    3.90
   0 -12   2   10.30    3.30
  12   0   2    5.70    2.70
 -12   0   2   11.10    3.70
   0 -12   2   15.30    3.50
   0  12   2    0.30    2.30
  -1 -12  -2  442.16   16.90
 -12   1  -2  440.56   15.80
  12  -1  -2  453.05   16.50
   1  12  -2  445.76   16.30
 -12   1  -2  486.85   16.70
   1  12  -2  440.36   18.30
  12  -1  -2  465.05   14.60
 -12   1   2  457.05   17.40
 -12   1   2  416.66   16.10
   1  12   2  440.16   16.10
  12  -1   2  412.36   15.80
  -1 -12   2  445.26   16.40
  -1 -12   2  437.36   16.40
   1  12   2  438.66   16.90
   1  12   2  410.36   18.30
   1  12   2  405.46   15.30
  12  -1   2  452.15   15.60
   2  12  -2   17.30    4.20
  -2 -12  -2   14.10    3.90
   2  12  -2   11.20    4.40
 -12   2  -2   24.60    4.50
  12  -2  -2   20.70    3.90
 -12   2  -2   24.20    3.80
 -12   2   2   21.50    4.90
   2  12   2   20.30    5.10
  12  -2   2   17.00    3.60
   2  12   2   13.70    3.30
 -12   2   2   14.40    3.60
   2  12   2   20.00    4.20
   2  12   2   14.50    3.30
  -2 -12   2   18.70    3.70
  -2 -12   2   15.30    3.80
  12  -2   2   16.80    3.50
 -12   3  -2  326.37   12.40
  12  -3  -2  345.87   14.10
   3  12  -2  355.46   16.80
  -3 -12  -2  348.67   14.90
   3  12  -2  337.57   14.20
 -12   3  -2  368.66   14.20
  -3 -12   2  337.07   13.60
  -3 -12   2  344.77   14.60
   3  12   2  337.97   13.70
 -12   3   2  353.46   13.50
   3  12   2  382.26   17.00
   3  12   2  364.06   14.20
  12  -3   2  370.36   13.50
 -12   3   2  359.56   15.30
   3  12   2  381.36   13.70
  12  -3   2  331.17   13.60
  -4 -12  -2    4.50    3.60
 -12   4  -2    1.40    2.00
   4  12  -2    5.20    3.20
 -12   4  -2    1.60    2.90
   4  12  -2    6.50    3.80
  12  -4  -2    5.60    3.00
   4  12   2    1.20    1.90
  -4 -12   2   -2.60    2.60
  12  -4   2    1.70    2.50
 -12   4   2    5.50    2.80
 -12   4   2    2.90    3.50
  12  -4   2    5.50    2.30
   4  12   2    1.50    2.30
   4  12   2    7.70    4.00
   4  12   2    2.50    2.70
  -4 -12   2    3.80    2.10
   5  12  -2  831.72   26.60
 -12   5  -2  838.82   22.50
  -5 -12  -2  810.82   27.10
  12  -5  -2  840.82   26.20
 -12   5  -2  873.11   26.10
   5  12  -2  804.42   30.00
 -12   5   2  845.92   27.70
 -12   5   2  845.92   24.20
   5  12   2  840.92   26.10
  12  -5   2  856.41   25.80
  12  -5   2  858.11   25.20
  -5 -12   2  808.72   26.90
  -5 -12   2  873.11   32.30
  12  -6  -2    9.50    3.00
  -6 -12  -2    4.50    3.80
 -12   6  -2    0.80    2.40
   6  12  -2    2.20    3.30
   6  12   2    2.90    2.90
  12  -6   2    1.10    2.50
  12  -6   2    4.90    2.70
 -12   6   2    4.50    2.60
  -6 -12   2    3.40    3.60
 -12   6   2    2.80    3.90
  -7 -12  -2  444.26   18.50
   7  12  -2  458.65   17.70
  12  -7  -2  481.75   18.20
  12  -7  -2  458.45   16.70
  -7 -12   2  449.66   18.60
  12  -7   2  447.16   16.10
  12  -7   2  423.86   15.90
 -12   7   2  434.16   14.30
   7  12   2  450.15   17.30
   8  12  -2   -0.70    2.80
  -8 -12  -2    0.50    3.70
  12  -8  -2    2.00    2.10
  12  -8  -2    3.40    2.90
   8  12   2    0.40    3.10
  12  -8   2    1.60    2.00
  12  -8   2    3.90    2.40
 -12   8   2    5.60    2.20
  -8 -12   2    1.20    3.60
  12  -9  -2  199.08   11.70
  12  -9  -2  207.88   14.60
  -9 -12  -2  201.28   12.50
   9  12  -2  218.38   12.00
   9  12   2  220.68   11.60
 -12   9   2  191.98    8.30
  -9 -12   2  206.08   12.70
 -10 -12  -2    3.50    3.90
  12 -10  -2    3.20    3.20
  10  12  -2    5.80    3.30
 -10 -12   2    6.30    4.40
  10  12   2    4.90    3.50
 -12  10   2    1.50    1.90
 -11 -12  -2  238.08   14.10
  11  12  -2  237.38   12.80
  12 -11  -2  242.18   13.10
  11  12   2  223.38   12.40
 -12  11   2  226.38    9.40
 -11 -12   2  243.48   14.20
  12  12  -2   15.20    4.30
  12 -12  -2   -0.10    3.00
 -12 -12  -2    3.80    3.90
 -12  12   2    3.00    2.30
  12 -12   2    5.70    2.50
  12  12   2   11.50    4.10
 -12  12   2   16.00    5.10
 -12  12   2    5.10    3.50
 -12 -12   2    8.60    4.90
  12 -13  -2  149.99   10.10
 -13 -12  -2  149.29   11.30
  13  12  -2  133.69    9.70
 -12  13   2  149.19    7.60
 -12  13   2  150.78   10.40
 -13 -12   2  159.98   12.40
 -12  13   2  132.69    9.10
  12 -13   2  146.99    9.00
  13  12   2  141.69    9.90
  13  11  -2    2.40    2.70
 -11  13  -2    4.20    2.00
  11 -13  -2    0.50    3.00
 -13 -11  -2    8.30    4.10
 -11  13   2    8.90    2.60
 -13 -11   2    7.00    4.80
 -11  13   2    8.40    3.80
  13  11   2    2.30    3.20
  11 -13   2    2.70    3.10
 -11  13   2   12.50    4.30
  10 -13  -2  246.98   13.50
 -10  13  -2  229.78    9.60
  13  10  -2  262.37   12.90
 -13 -10  -2  241.38   14.10
  13  10   2  244.08   12.80
  10 -13   2  244.48   13.00
 -10  13   2  245.78   12.60
 -10  13   2  238.68   13.50
 -13 -10   2  249.18   14.70
 -10  13   2  266.97   11.20
 -13  -9  -2    6.30    4.60
  -9  13  -2    5.20    2.60
  13   9  -2    0.40    2.90
   9 -13  -2    7.40    4.20
  13   9   2    3.00    3.10
   9 -13   2    4.70    3.30
  -9  13   2    0.90    2.60
  -9  13   2    5.80    3.70
  -9  13   2    5.90    3.30
 -13  -9   2   10.90    5.30
  -8  13  -2  267.97   11.60
 -13  -8  -2  291.57   14.90
   8 -13  -2  290.47   14.30
  13   8  -2  266.37   12.90
  -8  13  -2  296.77   13.10
  -8  13   2  277.17   13.60
   8 -13   2  276.67   13.80
  -8  13   2  266.97   14.20
  13   8   2  285.57   13.40
  -8  13   2  259.07   12.10
 -13  -8   2  267.27   15.20
 -13  -7  -2   -0.50    3.40
  -7  13  -2    4.40    3.10
  13   7  -2    2.00    2.30
 -13  -7  -2    2.00    3.80
  13   7  -2    4.20    2.90
   7 -13  -2    6.20    3.50
  -7  13  -2    6.90    3.40
   7 -13   2   -1.00    2.50
 -13  -7   2    7.80    4.50
  -7  13   2    2.60    3.90
  13   7   2    7.90    3.40
   7 -13   2   -2.50    2.40
  -7  13   2   -0.20    2.90
 -13  -7   2    2.50    4.00
  -7  13   2    2.30    3.00
   6 -13  -2  475.45   18.80
  -6  13  -2  447.06   17.20
  -6  13  -2  487.25   17.90
  13   6  -2  475.05   17.30
 -13  -6  -2  477.85   19.30
  13   6  -2  476.55   17.10
 -13  -6  -2  497.05   20.70
  13   6   2  479.25   17.90
  -6  13   2  478.75   17.80
  13   6   2  483.15   16.90
 -13  -6   2  463.25   20.60
   6 -13   2  465.85   17.30
  -6  13   2  461.45   18.40
   6 -13   2  472.85   18.90
 -13  -6   2  449.26   19.50
  -6  13   2  466.05   19.20
 -13  -5  -2    6.90    3.70
 -13  -5  -2   -1.60    3.40
  13   5  -2   -0.30    2.20
   5 -13  -2    5.80    3.50
  -5  13  -2    0.00    2.90
  -5  13  -2    2.70    3.10
  13   5  -2    2.00    2.30
  13   5   2   -3.60    2.00
 -13  -5   2    1.60    4.40
  -5  13   2    8.60    4.20
  -5  13   2   -2.50    2.90
  -5  13   2    4.10    3.30
   5 -13   2    3.30    3.40
 -13  -5   2   -8.20    3.20
  13   5   2    1.20    2.70
   5 -13   2    7.10    2.90
  13   4  -2  747.93   23.10
 -13  -4  -2  730.83   26.20
  13   4  -2  725.33   23.80
 -13  -4  -2  754.32   25.20
  -4  13  -2  684.13   24.30
  -4  13  -2  717.43   23.80
   4 -13  -2  758.32   25.20
  -4  13   2  719.33   24.70
 -13  -4   2  741.33   25.80
 -13  -4   2  753.92   26.90
  13   4   2  749.82   23.90
  -4  13   2  763.42   25.90
  13   4   2  726.13   23.50
   4 -13   2  773.12   23.90
   4 -13   2  718.53   25.00
  -4  13   2  746.23   25.00
 -13  -3  -2   31.40    5.70
  -3  13  -2   29.80    5.50
   3 -13  -2   41.30    6.30
  13   3  -2   44.30    5.10
 -13  -3  -2   40.10    6.50
  -3  13  -2   36.10    5.40
  13   3  -2   34.00    5.10
   3 -13   2   25.30    4.80
  -3  13   2   39.90    5.70
  13   3   2   33.80    4.90
  -3  13   2   30.70    5.50
   3 -13   2   31.20    5.40
  13   3   2   35.10    5.20
 -13  -3   2   38.50    6.60
 -13  -3   2   27.40    5.80
  -3  13   2   36.80    5.90
  -2  13  -2  388.16   15.60
 -13  -2  -2  393.66   16.90
  13   2  -2  417.76   14.70
 -13  -2  -2  398.06   16.30
   2 -13  -2  402.96   16.70
  13   2  -2  403.26   16.00
  -2  13  -2  396.36   17.20
  -2  13   2  410.06   17.30
   2 -13   2  405.46   16.60
  -2  13   2  432.26   15.10
  -2  13   2  435.66   16.70
  13   2   2  417.36   15.80
 -13  -2   2  403.66   17.50
   2 -13   2  435.56   15.90
  -2  13   2  429.26   17.90
  13   2   2  440.96   15.90
 -13  -2   2  404.46   17.30
  -1  13  -2    1.70    3.00
   1 -13  -2    8.80    3.50
  -1  13  -2    3.90    3.50
 -13  -1  -2    5.70    3.30
  13   1  -2    4.50    2.20
 -13  -1  -2    5.80    3.30
  13   1  -2    5.50    3.10
  -1  13   2    3.80    3.20
  13   1   2    3.70    2.80
   1 -13   2    3.60    3.10
 -13  -1   2    5.50    3.50
   1 -13   2    2.30    3.00
  13   1   2    2.20    2.40
  -1  13   2    4.80    2.70
  -1  13   2    6.80    3.90
 -13  -1   2    4.00    3.70
  -1  13   2    2.50    3.50
 -13   0  -2  276.77   12.60
   0 -13  -2  258.97   12.80
  13   0  -2  266.47   12.40
   0  13  -2  286.07   12.50
   0  13  -2  268.77   14.30
  13   0  -2  288.17   10.90
 -13   0  -2  275.87   12.60
   0  13   2  258.57   12.30
   0  13   2  251.67   14.20
   0 -13   2  264.07   12.20
  13   0   2  264.97   11.50
   0 -13   2  243.48   12.20
 -13   0   2  251.37   12.80
   0  13   2  259.17   13.00
 -13   0   2  247.28   13.00
   0  13   2  255.17   11.20
  13   0   2  234.98   11.60
  13  -1  -2    4.30    3.00
 -13   1  -2    2.70    2.80
   1  13  -2    0.00    3.50
 -13   1  -2    6.20    3.30
   1  13  -2    9.20    3.80
  -1 -13  -2    5.50    3.80
   1  13   2    5.30    3.90
  -1 -13   2    2.40    3.00
   1  13   2    2.20    3.00
  13  -1   2   -1.50    2.20
 -13   1   2    4.90    4.10
 -13   1   2    6.80    3.40
   1  13   2    3.70    2.80
   1  13   2    9.30    3.80
  13  -1   2    8.50    2.90
  -1 -13   2    7.00    3.10
  13  -2  -2  385.06   16.10
   2  13  -2  396.86   16.20
   2  13  -2  432.66   19.10
 -13   2  -2  428.16   16.40
  -2 -13  -2  400.76   16.80
 -13   2  -2  420.06   15.40
   2  13   2  429.56   15.90
   2  13   2  447.16   16.80
  13  -2   2  430.06   15.50
   2  13   2  446.86   19.10
  -2 -13   2  445.86   16.50
  13  -2   2  408.96   16.00
 -13   2   2  396.56   15.80
  -2 -13   2  420.96   16.60
   2  13   2  435.66   15.90
 -13   2   2  432.06   17.60
   3  13  -2   37.50    5.60
 -13   3  -2   32.80    4.50
 -13   3  -2   27.00    4.80
  13  -3  -2   35.90    5.40
   3  13  -2   38.20    7.30
  -3 -13  -2   34.00    5.80
   3  13   2   37.60    5.20
   3  13   2   31.80    4.90
 -13   3   2   21.00    5.30
  -3 -13   2   35.80    5.00
 -13   3   2   29.40    4.70
  13  -3   2   39.30    5.40
   3  13   2   33.00    4.60
   3  13   2   33.70    6.20
  13  -3   2   39.80    5.30
  -3 -13   2   30.90    5.50
  -4 -13  -2  719.63   25.10
   4  13  -2  703.63   24.20
 -13   4  -2  710.13   21.60
  13  -4  -2  728.93   24.30
   4  13  -2  765.02   28.10
 -13   4  -2  760.92   24.20
 -13   4   2  736.13   22.90
  -4 -13   2  710.93   24.80
  13  -4   2  775.82   23.40
   4  13   2  717.73   23.70
  13  -4   2  768.32   24.10
   4  13   2  773.62   23.20
   4  13   2  735.23   23.70
  -4 -13   2  770.82   23.80
   4  13   2  731.43   27.50
 -13   4   2  731.23   25.50
  13  -5  -2    5.90    3.10
  -5 -13  -2    2.00    3.50
 -13   5  -2    2.30    2.10
   5  13  -2    8.50    3.80
   5  13   2    0.10    2.70
 -13   5   2   -4.10    3.70
  13  -5   2    2.30    2.70
  -5 -13   2   -2.90    3.10
  13  -5   2    0.60    2.20
 -13   5   2    0.40    2.90
 -13   6  -2  460.35   13.70
  -6 -13  -2  463.65   18.90
   6  13  -2  453.35   18.10
  13  -6  -2  445.56   17.20
   6  13   2  434.96   17.30
  -6 -13   2  471.55   18.90
 -13   6   2  451.25   18.90
  13  -6   2  463.95   16.50
  13  -6   2  436.16   16.50
 -13   6   2  440.46   15.30
   7  13  -2    4.60    3.40
  13  -7  -2    1.30    2.30
  -7 -13  -2    5.40    3.60
 -13   7   2    5.60    2.80
  13  -7   2    2.80    2.30
   7  13   2    3.90    2.90
  -7 -13   2    1.40    3.80
  13  -7   2    0.10    1.90
 -13   7   2    0.60    3.60
  13  -8  -2  274.17   13.60
  13  -8  -2  263.97   12.30
  -8 -13  -2  260.07   14.50
   8  13  -2  275.57   13.70
 -13   8   2  265.67   10.30
  -8 -13   2  258.77   14.40
  13  -8   2  286.27   12.20
   8  13   2  285.47   13.60
  -9 -13  -2    1.70    3.70
  13  -9  -2    6.50    3.70
   9  13  -2    1.70    3.30
  -9 -13   2    2.40    4.30
   9  13   2    8.10    3.80
 -13   9   2   -3.60    1.80
  10  13  -2  252.47   13.20
  13 -10  -2  228.58   12.70
 -10 -13  -2  242.28   14.00
 -10 -13   2  270.37   14.90
  10  13   2  228.68   12.80
 -13  10   2  219.28    9.10
  13 -11  -2    2.80    2.90
 -11 -13  -2   10.40    4.40
  11  13  -2    7.60    3.60
 -11 -13   2   19.40    5.40
 -13  11   2    5.40    2.40
  11  13   2    6.10    3.20
  13 -12  -2  139.19    9.60
 -12 -13  -2  140.39   11.60
  12  13  -2  151.28   10.20
  12  13   2  148.19   10.20
 -12 -13   2  142.29   11.40
 -13  12   2  131.49    7.00
  14  11  -2  133.69    9.20
 -11  14  -2  127.89    6.70
  11 -14  -2  125.69    9.60
 -14 -11  -2  130.89   10.60
 -14 -11   2  146.29   11.70
  14  11   2  138.79    9.90
  11 -14   2  142.29    9.50
 -11  14   2  137.89   10.10
 -11  14   2  135.39    9.50
 -11  14   2  125.49    7.90
 -10  14  -2    3.30    2.50
  10 -14  -2    3.40    3.90
 -14 -10  -2    7.20    4.70
  14  10  -2    8.20    3.60
  14  10   2   10.10    3.50
  10 -14   2    4.40    3.10
 -10  14   2   10.80    4.10
 -10  14   2   10.30    4.20
 -10  14   2    7.70    3.10
 -14 -10   2   15.80    5.60
  14   9  -2  336.47   15.10
  -9  14  -2  334.67   13.20
   9 -14  -2  333.67   16.40
 -14  -9  -2  320.07   16.50
  -9  14   2  338.97   14.10
  -9  14   2  309.47   16.10
  -9  14   2  344.27   15.60
  14   9   2  354.36   15.70
 -14  -9   2  345.77   17.70
   9 -14   2  328.07   15.80
  14   8  -2    0.10    2.50
  -8  14  -2    2.40    3.20
   8 -14  -2    5.80    3.80
 -14  -8  -2    3.30    4.00
  -8  14   2   -3.30    2.70
 -14  -8   2    0.20    4.10
  -8  14   2    3.80    3.90
   8 -14   2   -2.20    3.20
  -8  14   2    0.30    3.20
  14   8   2    1.50    2.90
   7 -14  -2  187.28   11.30
  -7  14  -2  184.68   10.40
  -7  14  -2  170.28    9.80
 -14  -7  -2  178.18   11.80
  14   7  -2  171.58    9.90
 -14  -7  -2  218.28   13.40
 -14  -7  -2  188.58   10.00
  14   7  -2  171.38    9.60
  -7  14   2  168.48   10.40
 -14  -7   2  175.28   12.50
 -14  -7   2  183.38   12.50
   7 -14   2  170.38   11.10
  -7  14   2  184.08   11.10
  14   7   2  194.38   11.00
  -7  14   2  188.98   12.20
  -6  14  -2   -2.10    2.90
 -14  -6  -2   -1.60    3.20
   6 -14  -2   -5.70    2.80
  -6  14  -2   -1.10    2.80
 -14  -6  -2    2.60    3.70
  14   6  -2   -1.30    2.40
  14   6  -2    0.50    2.40
 -14  -6   2    2.50    4.80
   6 -14   2   -1.20    2.80
 -14  -6   2   -7.60    3.20
  -6  14   2   -1.00    3.10
  -6  14   2    1.40    3.10
   6 -14   2    4.90    3.70
  -6  14   2    1.50    3.80
  14   6   2   -2.10    2.30
  14   6   2    2.20    2.30
 -14  -5  -2  257.97   13.60
 -14  -5  -2  245.18   14.30
  -5  14  -2  238.18   12.10
  14   5  -2  255.57   12.30
  -5  14  -2  240.98   12.70
   5 -14  -2  261.27   13.50
  14   5  -2  270.47   11.90
  -5  14   2  260.97   13.30
 -14  -5   2  228.78   13.90
  14   5   2  255.87   12.40
  14   5   2  250.47   12.00
  -5  14   2  232.58   12.70
  -5  14   2  252.17   13.90
 -14  -5   2  272.37   15.20
   5 -14   2  254.37   13.40
   5 -14   2  272.77   12.50
   4 -14  -2    8.00    4.30
 -14  -4  -2    6.30    4.40
  14   4  -2   10.90    3.10
  -4  14  -2    8.30    3.60
 -14  -4  -2   10.30    4.50
  14   4  -2    7.70    3.20
  -4  14  -2    7.00    3.90
  -4  14   2   13.50    4.30
 -14  -4   2    9.90    4.50
  -4  14   2   10.20    3.80
  14   4   2    9.80    3.40
  -4  14   2   14.90    4.80
  14   4   2    8.40    3.00
 -14  -4   2    4.20    5.20
   4 -14   2    4.90    3.60
   4 -14   2    8.50    3.20
  -3  14  -2  605.94   22.70
  -3  14  -2  619.34   21.30
   3 -14  -2  621.74   22.30
 -14  -3  -2  606.84   22.00
  14   3  -2  570.94   21.00
 -14  -3  -2  621.24   23.20
  14   3  -2  617.94   20.00
  14   3   2  593.14   20.80
  -3  14   2  613.74   22.80
 -14  -3   2  619.64   23.80
  -3  14   2  617.54   22.90
   3 -14   2  613.34   21.10
  -3  14   2  605.24   21.90
  14   3   2  581.94   20.80
 -14  -3   2  564.24   22.50
   3 -14   2  592.04   22.20
  14   2  -2    7.60    2.60
  -2  14  -2    0.90    3.40
 -14  -2  -2    6.10    4.10
  14   2  -2   13.70    4.10
  -2  14  -2    8.20    3.70
 -14  -2  -2    2.50    3.80
   2 -14  -2    9.20    4.30
  -2  14   2    9.80    4.40
 -14  -2   2    5.40    4.20
  14   2   2    5.00    3.00
  -2  14   2    8.20    3.80
  14   2   2    6.00    3.30
   2 -14   2    5.40    3.40
 -14  -2   2    9.90    4.50
   2 -14   2    2.70    3.30
  -2  14   2   11.60    4.40
   1 -14  -2  270.07   13.30
  -1  14  -2  252.37   12.40
 -14  -1  -2  268.17   13.30
  14   1  -2  255.77   13.30
 -14  -1  -2  246.68   12.60
  -1  14  -2  242.08   14.10
  14   1  -2  250.27   12.50
  -1  14   2  249.38   12.50
  14   1   2  272.77   12.10
  -1  14   2  256.67   14.20
  14   1   2  252.27   12.10
   1 -14   2  244.08   12.10
  -1  14   2  250.37   11.30
  -1  14   2  275.97   13.80
   1 -14   2  241.28   12.60
 -14  -1   2  252.57   13.60
 -14  -1   2  275.57   13.90
   0  14  -2    5.80    3.50
  14   0  -2    1.90    2.60
   0  14  -2    6.80    4.20
   0 -14  -2    7.80    3.80
 -14   0  -2    8.90    3.70
 -14   0  -2    8.30    3.50
   0  14   2   10.30    4.50
  14   0   2    6.20    2.90
   0  14   2   13.50    4.90
 -14   0   2   11.20    5.00
   0  14   2    9.70    3.00
   0  14   2    7.80    3.70
 -14   0   2    8.20    3.80
   0 -14   2    6.60    3.30
   0 -14   2    5.90    3.00
  14   0   2    7.80    3.40
 -14   1  -2  270.37   12.60
  -1 -14  -2  272.57   13.40
   1  14  -2  244.08   12.50
  14  -1  -2  252.67   12.50
   1  14  -2  251.47   14.70
 -14   1  -2  257.07   12.40
   1  14   2  258.47   12.20
 -14   1   2  261.17   13.80
  -1 -14   2  267.37   12.80
 -14   1   2  232.68   12.70
  -1 -14   2  252.77   12.50
  14  -1   2  254.47   12.30
   1  14   2  250.17   11.70
  14  -1   2  252.87   11.70
   1  14   2  259.57   13.10
   1  14   2  267.87   14.80
  -2 -14  -2    4.60    3.80
   2  14  -2    9.70    3.70
   2  14  -2    9.10    4.70
 -14   2  -2    6.50    3.50
  14  -2  -2   11.10    3.70
 -14   2  -2    3.40    3.20
   2  14   2    6.40    3.70
 -14   2   2    2.40    4.00
  14  -2   2    9.30    3.00
  -2 -14   2    6.10    3.30
  14  -2   2    6.60    3.30
 -14   2   2    0.20    2.90
  -2 -14   2   12.40    3.50
   2  14   2    8.10    3.20
   2  14   2    5.40    3.80
   2  14   2    7.70    3.10
 -14   3  -2  625.94   22.00
  14  -3  -2  597.44   21.50
   3  14  -2  591.64   21.60
  -3 -14  -2  609.14   22.50
 -14   3  -2  561.14   19.60
   3  14  -2  626.14   25.00
   3  14   2  586.94   20.70
   3  14   2  618.34   24.70
  -3 -14   2  594.94   21.00
  14  -3   2  608.34   20.40
   3  14   2  601.34   21.20
 -14   3   2  568.24   20.50
   3  14   2  618.84   20.60
 -14   3   2  621.24   22.90
  -3 -14   2  639.34   22.10
  14  -3   2  593.94   21.10
   4  14  -2    7.10    3.70
  -4 -14  -2   16.80    5.10
 -14   4  -2    5.40    2.90
  14  -4  -2    8.20    3.40
   4  14  -2   20.20    5.30
   4  14   2   16.80    4.70
   4  14   2    5.30    2.90
 -14   4   2    6.60    3.40
 -14   4   2    9.30    4.60
  -4 -14   2    9.80    4.10
   4  14   2    9.10    3.50
  14  -4   2    9.90    3.50
  14  -4   2    4.10    2.60
   4  14   2    9.60    2.80
  -4 -14   2    7.20    2.40
 -14   5  -2  238.58   10.00
   5  14  -2  222.88   12.70
  -5 -14  -2  243.28   13.50
  14  -5  -2  275.17   12.90
  14  -5   2  258.27   11.50
   5  14   2  252.57   12.40
  -5 -14   2  282.07   13.80
 -14   5   2  229.48   11.00
  14  -5   2  232.88   11.70
 -14   5   2  252.67   13.70
 -14   6  -2    2.60    1.90
  14  -6  -2   -0.60    2.60
  -6 -14  -2    5.00    4.40
   6  14  -2   -0.40    3.40
 -14   6   2    2.50    2.70
  14  -6   2    3.40    2.90
 -14   6   2   -6.60    3.50
  -6 -14   2    0.70    3.60
   6  14   2    0.30    2.90
  14  -6   2   -4.20    2.00
   7  14  -2  181.98   11.30
  -7 -14  -2  180.78   12.10
  14  -7  -2  193.28   10.50
 -14   7  -2  179.38    7.10
   7  14   2  172.78   10.60
 -14   7   2  178.88    8.80
  14  -7   2  173.18    9.80
  -7 -14   2  175.98   11.70
 -14   7   2  184.58   11.80
  -8 -14  -2    3.90    4.00
   8  14  -2    6.70    3.50
  14  -8  -2    3.70    2.80
 -14   8   2    0.30    2.50
 -14   8   2   -1.10    3.60
   8  14   2    2.70    3.20
  14  -8   2    6.10    2.80
  -8 -14   2   -4.40    3.10
  -9 -14  -2  350.76   17.20
   9  14  -2  341.67   16.00
  -9 -14   2  329.27   16.90
   9  14   2  330.87   15.40
 -14   9   2  322.37   12.00
  10  14  -2   11.60    4.00
 -10 -14  -2    9.50    4.70
  14 -10  -2    2.00    2.90
 -14  10   2    1.80    2.50
  10  14   2   11.30    4.00
 -10 -14   2    3.60    3.90
  11  14  -2  121.49    9.60
  14 -11  -2  105.29    8.50
 -11 -14  -2  132.29   11.20
 -11 -14   2  137.79   11.20
  11  14   2  141.89    9.90
 -14  11   2  120.89    6.50
  10 -15  -2  207.88   12.00
 -15 -10  -2  207.48   13.40
  15  10  -2  197.98   11.30
 -10  15  -2  206.98    9.90
  15  10   2  220.68   12.50
 -15 -10   2  222.48   14.50
  10 -15   2  203.28   12.10
 -10  15   2  217.18   12.60
 -10  15   2  210.98   13.30
 -10  15   2  204.18   10.70
   9 -15  -2   10.10    3.80
 -15  -9  -2    3.30    3.80
  -9  15  -2   11.10    3.20
  15   9  -2   11.50    3.80
  15   9   2    4.70    3.60
  -9  15   2    8.60    4.00
  -9  15   2    1.20    4.10
 -15  -9   2   17.50    5.90
  -9  15   2    5.00    3.50
   9 -15   2   11.00    4.40
 -15  -8  -2  224.38   13.10
  15   8  -2  223.88   11.70
  -8  15  -2  212.08   11.10
   8 -15  -2  229.88   13.00
   8 -15   2  228.68   13.10
  15   8   2  235.58   12.60
  -8  15   2  222.88   13.50
 -15  -8   2  203.78   14.00
  -8  15   2  230.98   12.90
  -8  15   2  232.18   12.10
  -7  15  -2    1.50    3.00
   7 -15  -2    2.20    3.00
  15   7  -2    8.50    2.80
  15   7  -2    3.90    2.80
 -15  -7  -2   -0.90    3.50
 -15  -7  -2   -0.40    3.90
 -15  -7  -2    0.70    2.40
 -15  -7   2    8.00    4.70
   7 -15   2   -0.80    3.10
  -7  15   2    3.80    4.20
  -7  15   2    3.60    3.20
 -15  -7   2    5.40    4.20
  -7  15   2    9.20    3.80
  15   7   2    4.80    3.30
 -15  -6  -2   79.49    9.60
  15   6  -2   85.09    6.90
 -15  -6  -2   78.59    9.40
  -6  15  -2   82.49    7.80
   6 -15  -2   81.29    9.10
  15   6  -2   79.79    7.00
  -6  15  -2   83.69    7.40
 -15  -6   2   80.19    9.90
  15   6   2   57.89    6.70
  -6  15   2   78.19    8.90
  -6  15   2   89.39    9.90
  15   6   2   82.89    7.60
   6 -15   2   75.39    9.10
  -6  15   2   67.09    8.00
 -15  -6   2   60.99    9.40
  -5  15  -2   -3.30    3.20
 -15  -5  -2    2.80    3.60
  15   5  -2    3.00    2.30
 -15  -5  -2   -0.90    3.60
  15   5  -2   -2.20    2.10
   5 -15  -2    0.90    3.50
  -5  15  -2   -4.30    2.80
  -5  15   2   -0.70    4.00
  -5  15   2    0.50    3.20
 -15  -5   2    2.10    4.50
   5 -15   2   -0.50    2.30
   5 -15   2   -3.30    2.80
 -15  -5   2   -7.80    3.40
  -5  15   2    1.00    3.20
  15   5   2    2.10    3.00
  15   5   2    0.60    2.40
 -15  -4  -2  350.56   16.50
 -15  -4  -2  359.76   17.60
  15   4  -2  349.27   15.40
  15   4  -2  331.07   13.90
   4 -15  -2  376.96   16.70
  -4  15  -2  370.66   16.90
  -4  15  -2  330.37   14.90
   4 -15   2  326.17   15.90
   4 -15   2  374.66   15.20
  15   4   2  353.36   15.10
  -4  15   2  361.66   17.30
  -4  15   2  340.97   15.90
  15   4   2  376.66   15.60
 -15  -4   2  337.07   17.10
  -4  15   2  359.06   16.90
 -15  -4   2  347.17   17.80
  -3  15  -2    1.10    2.90
  15   3  -2    1.70    3.00
 -15  -3  -2    6.00    4.10
  -3  15  -2   -0.30    4.10
  15   3  -2    7.80    2.70
   3 -15  -2    4.50    3.90
 -15  -3  -2    2.50    3.80
  15   3   2    0.60    3.10
 -15  -3   2    4.80    4.80
  15   3   2    1.70    2.90
  -3  15   2    0.30    3.00
 -15  -3   2    3.90    4.30
   3 -15   2   -2.20    2.50
  -3  15   2   10.60    4.60
   3 -15   2    1.90    3.20
  -3  15   2    8.40    4.30
  -2  15  -2  420.26   17.10
   2 -15  -2  442.66   18.30
 -15  -2  -2  406.76   18.30
 -15  -2  -2  433.26   17.90
  15   2  -2  414.06   17.40
  -2  15  -2  428.46   19.30
 -15  -2   2  423.76   18.80
  15   2   2  421.56   17.10
  -2  15   2  432.46   18.70
  -2  15   2  420.36   19.10
 -15  -2   2  431.56   19.40
   2 -15   2  416.56   16.90
   2 -15   2  398.36   17.70
  -2  15   2  418.66   17.50
  15   2   2  438.56   16.80
  -1  15  -2   -2.20    3.00
  15   1  -2    5.40    3.20
  -1  15  -2   -4.60    3.60
   1 -15  -2   -1.40    3.60
 -15  -1  -2    1.10    3.50
 -15  -1  -2    0.60    3.50
 -15  -1   2   -3.10    3.30
   1 -15   2    2.40    3.10
  15   1   2    0.30    2.60
  -1  15   2    4.20    3.40
   1 -15   2    4.00    3.40
  -1  15   2    4.70    3.70
  -1  15   2    6.90    3.80
 -15  -1   2   -4.00    3.70
  15   1   2   -1.70    2.50
   0  15  -2  179.88   10.90
   0 -15  -2  181.58   11.40
 -15   0  -2  173.58   11.10
 -15   0  -2  185.28   11.00
  15   0  -2  164.48   10.50
   0  15  -2  199.18   13.50
  15   0   2  175.88    9.90
 -15   0   2  174.58   11.40
   0  15   2  172.18   11.30
   0  15   2  190.48   10.80
   0  15   2  185.28   10.10
   0 -15   2  197.08   10.90
 -15   0   2  180.08   12.30
  15   0   2  181.38   10.50
   0  15   2  206.08   13.20
   0 -15   2  178.68   11.00
  -1 -15  -2    0.80    3.50
   1  15  -2   -2.10    4.00
   1  15  -2    8.40    4.00
 -15   1  -2   -1.50    3.40
  15  -1  -2    4.40    3.50
 -15   1  -2    0.20    3.00
  15  -1   2    0.40    2.80
  -1 -15   2    3.40    3.60
   1  15   2    8.30    3.70
 -15   1   2    3.70    4.80
  -1 -15   2    4.80    3.30
   1  15   2    2.90    2.60
   1  15   2   -0.20    2.80
  15  -1   2    4.00    2.80
 -15   1   2    0.40    3.70
   1  15   2   -1.20    3.50
 -15   2  -2  392.86   16.30
   2  15  -2  436.96   17.60
  -2 -15  -2  456.15   18.50
  15  -2  -2  403.96   17.30
   2  15  -2  416.76   20.30
   2  15   2  418.86   16.60
 -15   2   2  394.66   17.10
  15  -2   2  399.66   16.70
 -15   2   2  429.46   18.70
  -2 -15   2  421.86   17.40
   2  15   2  416.86   17.40
   2  15   2  415.96   16.50
  -2 -15   2  395.86   16.70
   2  15   2  423.96   20.10
  15  -2   2  427.36   16.20
  -3 -15  -2    5.40    3.80
  15  -3  -2   -3.60    2.30
   3  15  -2    5.10    4.10
 -15   3  -2    1.80    3.00
   3  15  -2    6.90    3.80
 -15   3   2    0.80    4.30
   3  15   2    1.90    3.10
  15  -3   2    2.20    2.40
  -3 -15   2   -1.80    2.30
 -15   3   2    8.20    3.70
  15  -3   2    2.50    3.00
   3  15   2   -0.60    2.30
   3  15   2    4.10    2.70
   3  15   2    3.40    3.10
  -3 -15   2    3.20    3.70
   4  15  -2  358.46   16.10
  15  -4  -2  346.17   15.50
   4  15  -2  357.96   19.50
 -15   4  -2  326.67   13.60
  -4 -15  -2  372.96   16.90
  15  -4   2  341.47   14.10
   4  15   2  338.07   15.00
  15  -4   2  350.86   15.10
 -15   4   2  375.76   17.10
  -4 -15   2  355.36   16.10
 -15   4   2  342.97   14.60
  15  -5  -2    0.80    2.80
   5  15  -2   -0.70    3.70
  -5 -15  -2    3.80    3.90
 -15   5  -2   -0.50    2.30
 -15   5   2    1.50    3.10
  15  -5   2   -2.30    2.30
 -15   5   2   -2.40    3.10
   5  15   2   -3.40    2.40
  -5 -15   2    2.90    3.70
  -6 -15  -2   95.99   10.50
 -15   6  -2   75.59    5.40
   6  15  -2   84.39    9.30
  15  -6  -2  103.39    7.90
  15  -6   2   79.19    6.90
 -15   6   2   81.29    6.50
   6  15   2   85.09    7.70
 -15   6   2   80.09    9.70
  -6 -15   2   69.59    8.90
 -15   7  -2    0.60    1.80
  15  -7  -2    5.90    2.80
  -7 -15  -2    4.30    3.50
   7  15  -2    3.80    3.50
  -7 -15   2    4.30    3.90
 -15   7   2   -4.40    3.50
  15  -7   2   -5.00    2.00
   7  15   2   -0.30    2.70
 -15   7   2    3.00    2.80
   8  15  -2  231.38   13.20
  15  -8  -2  208.38   11.20
  -8 -15  -2  225.98   13.80
 -15   8   2  204.88    9.50
 -15   8   2  218.48   13.20
  15  -8   2  221.58   11.10
   8  15   2  242.78   12.80
  -8 -15   2  227.98   13.60
  -9 -15  -2    7.90    4.40
   9  15  -2   10.80    4.10
 -15   9   2    3.80    2.70
  -9 -15   2    2.80    3.90
   9  15   2    7.70    3.20
 -15   9   2    3.80    4.10
  10  15  -2  212.78   12.70
 -10 -15  -2  206.88   13.80
 -15  10   2  221.78   13.00
 -15  10   2  205.48    8.90
 -10 -15   2  201.98   13.10
  10  15   2  206.68   12.40
 -16  -8  -2    1.80    3.70
  -8  16  -2   -4.90    2.70
  16   8  -2    5.90    2.60
   8 -16  -2    6.40    3.30
   8 -16   2   -0.60    3.00
  -8  16   2    3.60    3.60
  -8  16   2   -4.80    4.40
 -16  -8   2    7.60    5.20
  -8  16   2   -1.10    3.20
  16   8   2   -0.10    2.80
  16   7  -2  150.58    8.90
  -7  16  -2  130.69    9.30
   7 -16  -2  137.49    9.90
 -16  -7  -2  128.59   10.00
 -16  -7  -2  143.39   10.60
 -16  -7  -2  129.79    8.40
 -16  -7   2  125.69   11.20
  -7  16   2  118.79    9.50
  -7  16   2  107.79    9.60
  16   7   2  113.29    9.00
  -7  16   2  116.99   10.60
   7 -16   2  115.59    9.50
 -16  -6  -2    5.30    3.90
 -16  -6  -2    8.10    4.40
  16   6  -2   -0.60    2.00
  -6  16  -2    3.20    2.90
  16   6  -2    0.30    2.30
   6 -16  -2    2.70    3.30
 -16  -6   2   -7.40    3.70
   6 -16   2   -2.50    3.00
  -6  16   2   -0.60    2.90
 -16  -6   2    0.80    3.80
  16   6   2   -2.50    2.40
  -6  16   2   -0.50    3.40
  -6  16   2    5.40    4.40
  -5  16  -2  159.68   11.00
  16   5  -2  160.38   10.10
   5 -16  -2  188.38   11.50
 -16  -5  -2  173.68   12.30
  -5  16  -2  166.88   10.00
 -16  -5  -2  154.88   11.40
  16   5  -2  167.68    9.30
  -5  16   2  171.98   11.40
   5 -16   2  165.08   11.30
  16   5   2  182.88   10.20
 -16  -5   2  169.58   12.60
 -16  -5   2  161.78   12.10
  -5  16   2  169.48   12.00
  -5  16   2  141.79   10.40
  16   5   2  178.98   10.60
  16   4  -2    5.50    2.60
  -4  16  -2    3.60    4.00
   4 -16  -2   -1.30    3.20
  -4  16  -2   -4.20    2.50
 -16  -4  -2   -2.30    3.30
  16   4  -2    2.40    2.90
 -16  -4  -2    0.20    4.00
 -16  -4   2    6.30    4.80
  16   4   2    3.00    3.00
   4 -16   2    3.10    3.10
 -16  -4   2   -2.80    3.80
   4 -16   2    1.80    2.40
  -4  16   2    0.90    3.90
  16   4   2    0.70    2.90
  -4  16   2    1.80    3.50
  -4  16   2    7.20    4.30
 -16  -3  -2  324.27   15.70
 -16  -3  -2  324.67   16.70
  -3  16  -2  324.27   14.90
  -3  16  -2  316.37   16.90
   3 -16  -2  308.97   15.40
  16   3  -2  316.77   15.00
 -16  -3   2  333.07   17.30
   3 -16   2  331.87   14.80
  16   3   2  332.27   14.60
 -16  -3   2  321.37   16.90
  -3  16   2  356.96   17.20
  16   3   2  323.87   14.90
  -3  16   2  331.57   15.60
   3 -16   2  295.57   15.40
  -3  16   2  332.97   16.70
 -16  -2  -2   -1.10    3.80
  -2  16  -2    5.50    3.50
   2 -16  -2   -2.80    3.50
 -16  -2  -2   -1.50    3.40
  16   2  -2    6.70    3.60
  -2  16  -2   -1.20    3.80
   2 -16   2    2.40    3.70
  -2  16   2    3.90    3.90
  16   2   2    0.80    2.90
  -2  16   2    4.50    3.00
 -16  -2   2   -0.40    3.80
   2 -16   2   -2.10    3.00
  -2  16   2    7.20    4.40
  16   2   2    1.00    2.60
 -16  -2   2   -3.80    4.40
   1 -16  -2  263.27   13.90
  16   1  -2  210.98   12.30
  -1  16  -2  237.98   12.70
 -16  -1  -2  244.58   13.00
  -1  16  -2  234.58   14.90
 -16  -1  -2  249.88   13.70
   1 -16   2  238.68   13.30
  16   1   2  238.18   12.50
  -1  16   2  236.78   13.70
 -16  -1   2  231.08   14.10
 -16  -1   2  240.38   14.40
  16   1   2  250.47   12.20
   1 -16   2  267.57   12.60
  -1  16   2  237.18   12.80
  -1  16   2  227.28   14.50
   0  16  -2    2.90    3.70
   0  16  -2   -0.60    4.50
 -16   0  -2    4.50    3.50
 -16   0  -2    1.80    4.30
   0 -16  -2    8.70    4.10
  16   0  -2    4.10    3.30
   0  16   2    8.20    3.90
   0 -16   2    3.70    3.80
   0  16   2    3.70    3.90
  16   0   2    5.70    3.00
   0  16   2   11.20    4.00
   0 -16   2    7.20    3.50
 -16   0   2    8.70    4.10
 -16   0   2    1.00    4.40
  16   0   2    6.30    3.20
   0  16   2    9.70    4.50
   1  16  -2  224.58   12.50
 -16   1  -2  229.78   12.50
  16  -1  -2  226.68   12.70
   1  16  -2  251.47   15.60
  -1 -16  -2  253.57   13.70
  -1 -16   2  233.68   12.40
   1  16   2  247.58   15.10
  16  -1   2  229.18   12.30
  16  -1   2  226.68   11.40
 -16   1   2  217.48   13.60
  -1 -16   2  214.08   12.20
 -16   1   2  241.48   13.40
   1  16   2  226.38   11.80
   1  16   2  260.07   12.70
   1  16   2  235.78   13.00
  16  -2  -2   -8.70    2.20
  -2 -16  -2    4.40    4.30
 -16   2  -2    1.80    3.00
   2  16  -2   -1.40    3.10
   2  16  -2    3.60    4.30
  -2 -16   2    0.50    2.40
   2  16   2    5.80    2.90
 -16   2   2   -0.80    3.10
 -16   2   2   -1.10    4.60
  -2 -16   2    3.80    3.40
   2  16   2    6.90    3.80
   2  16   2    5.70    3.70
  16  -2   2    3.90    2.90
  16  -2   2   -1.20    2.40
   2  16   2    1.70    2.60
   3  16  -2  360.96   18.90
  16  -3  -2  321.47   15.40
 -16   3  -2  295.87   13.70
   3  16  -2  324.37   15.50
  -3 -16  -2  337.17   16.40
  16  -3   2  347.67   14.40
   3  16   2  327.57   14.10
  16  -3   2  335.87   15.10
  -3 -16   2  323.07   15.40
 -16   3   2  333.57   16.60
   3  16   2  343.17   18.10
 -16   3   2  322.87   15.10
  -3 -16   2  301.07   14.40
   3  16   2  318.77   14.50
   3  16   2  325.57   15.10
   4  16  -2    3.00    3.70
 -16   4  -2    1.40    2.70
  -4 -16  -2    1.40    3.60
  16  -4  -2    7.70    3.60
  -4 -16   2    0.00    3.50
  16  -4   2    0.50    2.80
   4  16   2   -1.10    2.70
 -16   4   2    4.90    4.30
 -16   4   2    5.20    3.50
  -5 -16  -2  176.08   11.80
   5  16  -2  149.79   10.90
 -16   5  -2  157.68    8.50
  16  -5  -2  184.58   10.90
  -5 -16   2  182.68   11.40
  16  -5   2  157.38   10.00
 -16   5   2  164.38   11.60
   5  16   2  168.98   10.40
 -16   5   2  156.98    9.50
 -16   6  -2    1.90    1.90
   6  16  -2    6.50    3.80
  -6 -16  -2    1.20    4.70
  16  -6  -2   -1.30    2.70
 -16   6   2   -2.50    3.30
  -6 -16   2   -3.30    3.40
   6  16   2    2.50    3.10
 -16   6   2    1.10    2.80
   7  16  -2  134.99   10.00
  -7 -16  -2  125.39   10.70
 -16   7  -2  125.39    6.30
  16  -7  -2  127.79    8.80
  -7 -16   2  137.79   10.50
   7  16   2  111.79    8.80
 -16   7   2  118.19   10.10
  16  -7   2  112.49    8.10
 -16   7   2  115.79    7.50
  -8 -16  -2    2.20    4.10
  16  -8  -2   -1.00    2.30
   8  16  -2    3.30    3.70
 -16   8  -2    1.30    1.60
 -16   8   2   -3.20    3.30
  16  -8   2   -1.00    2.10
 -16   8   2    3.00    2.60
   8  16   2    1.50    3.00
  -8 -16   2   -5.80    3.40
  17   6  -2  165.78    9.70
  -6  17  -2  169.78   11.60
 -17  -6  -2  176.48   11.60
 -17  -6  -2  171.88   10.30
  17   6  -2  162.78   10.10
   6 -17  -2  147.89   10.40
 -17  -6  -2  148.39   11.80
  -6  17   2  172.98   11.60
   6 -17   2  152.58   11.30
  -6  17   2  163.58   11.90
  -6  17   2  173.58   13.00
 -17  -6   2  164.38   13.20
  17   6   2  135.19    9.90
 -17  -6   2  150.78   11.20
  -5  17  -2    3.90    4.10
 -17  -5  -2    2.30    3.90
  17   5  -2    8.80    3.60
   5 -17  -2    4.10    3.50
 -17  -5  -2    0.60    3.40
  17   5   2    4.00    2.70
 -17  -5   2   -2.30    3.90
   5 -17   2    3.80    3.90
  17   5   2    1.50    2.30
  -5  17   2    3.20    3.40
 -17  -5   2    4.50    4.50
  -5  17   2   -0.90    3.50
  -5  17   2   -3.30    4.50
   4 -17  -2  200.08   12.40
  17   4  -2  199.28   11.60
 -17  -4  -2  199.08   13.40
 -17  -4  -2  203.18   12.40
  -4  17  -2  215.78   11.80
  -4  17  -2  217.18   13.70
  17   4   2  213.78   11.50
  -4  17   2  214.38   12.60
 -17  -4   2  220.78   14.00
 -17  -4   2  218.28   14.20
   4 -17   2  207.08   12.90
  17   4   2  213.68   11.60
  -4  17   2  213.48   13.50
  -4  17   2  205.08   13.70
  -3  17  -2    8.00    4.80
  17   3  -2    4.20    3.30
 -17  -3  -2   -3.30    3.20
 -17  -3  -2   -8.40    3.10
   3 -17  -2   -1.80    2.70
  -3  17  -2    2.70    3.30
  17   3   2   10.00    3.50
  -3  17   2    6.00    4.50
   3 -17   2    0.00    3.00
 -17  -3   2   -0.20    4.30
 -17  -3   2    7.00    4.30
   3 -17   2    7.80    2.70
  -3  17   2   -1.90    3.50
  -3  17   2    3.70    2.90
  17   3   2   -4.20    2.50
 -17  -2  -2  145.59   11.40
   2 -17  -2  171.28   11.30
  17   2  -2  149.88   10.20
  -2  17  -2  145.19   10.00
 -17  -2  -2  135.99   13.00
  -2  17  -2  179.28   13.20
  -2  17   2  154.88   11.70
  -2  17   2  147.59   11.90
  -2  17   2  151.68   10.40
 -17  -2   2  163.58   12.00
  17   2   2  143.49    9.00
 -17  -2   2  174.08   12.30
   2 -17   2  146.59    9.50
  17   2   2  142.49    9.80
   2 -17   2  142.79   10.40
  17   1  -2   -1.30    2.80
   1 -17  -2    4.10    3.60
  -1  17  -2    0.60    2.80
  -1  17  -2    5.60    4.80
 -17  -1  -2    4.80    4.20
  17   1   2   -5.60    2.10
  -1  17   2    7.30    4.70
   1 -17   2    0.30    2.70
  17   1   2    6.10    3.10
   1 -17   2   -0.40    2.90
 -17  -1   2    7.10    4.50
 -17  -1   2    2.60    4.90
  -1  17   2   -2.70    3.60
  -1  17   2    0.60    3.10
   0  17  -2  203.48   11.80
   0  17  -2  233.48   15.00
 -17   0  -2  205.68   12.50
   0 -17  -2  195.28   12.40
  17   0  -2  194.58   11.90
   0 -17   2  178.18   11.40
 -17   0   2  213.98   13.20
  17   0   2  201.88   10.80
  17   0   2  184.98   11.40
   0  17   2  197.68   11.50
   0 -17   2  219.28   11.60
   0  17   2  213.08   14.40
   0  17   2  196.18   12.80
 -17   0   2  169.18   12.40
  17  -1  -2    3.00    3.50
   1  17  -2   -0.20    3.20
   1  17  -2    4.00    4.40
 -17   1  -2   -0.20    3.10
  -1 -17  -2    0.20    3.70
  -1 -17   2    8.10    3.30
   1  17   2    0.40    4.00
 -17   1   2    1.30    4.20
  17  -1   2    1.90    3.10
   1  17   2   -1.00    3.40
  -1 -17   2   -1.40    2.60
   1  17   2    4.30    3.00
 -17   1   2    4.70    4.60
  17  -1   2    2.80    2.30
  -2 -17  -2  162.78   11.60
 -17   2  -2  141.49    9.80
   2  17  -2  123.39   11.50
   2  17  -2  159.08   10.70
  17  -2  -2  146.69   10.40
 -17   2   2  151.08   10.60
  -2 -17   2  144.39    9.90
 -17   2   2  154.88   11.20
  -2 -17   2  137.99    9.50
   2  17   2  158.18   12.20
   2  17   2  172.78    9.90
  17  -2   2  161.58   10.30
   2  17   2  160.98    9.50
   2  17   2  141.79   10.30
   3  17  -2    5.90    3.70
   3  17  -2   10.50    3.90
  17  -3  -2    6.20    3.60
  -3 -17  -2    0.10    3.80
 -17   3  -2    6.30    3.50
 -17   3   2    2.60    3.90
  -3 -17   2    0.50    3.40
  17  -3   2    7.60    3.30
  -3 -17   2    3.70    3.60
   3  17   2    2.00    2.40
   3  17   2    6.20    2.90
   3  17   2   -2.30    2.60
 -17   3   2   -1.90    3.50
 -17   4  -2  208.88   10.80
   4  17  -2  213.68   12.70
  17  -4  -2  199.18   11.90
  -4 -17  -2  226.68   13.50
  17  -4   2  196.58   11.60
   4  17   2  217.88   11.90
  -4 -17   2  232.28   12.80
 -17   4   2  191.18   12.90
 -17   4   2  213.38   11.70
   5  17  -2    6.30    4.00
  -5 -17  -2    4.50    3.90
 -17   5  -2    1.60    2.30
  17  -5  -2    7.90    3.60
   5  17   2    1.60    2.50
 -17   5   2   12.60    4.80
 -17   5   2   -1.30    3.10
  17  -5   2   -0.40    2.60
  -5 -17   2   -5.10    3.00
  -6 -17  -2  178.98   12.20
 -17   6  -2  169.88    8.70
   6  17  -2  190.28   12.00
  17  -6  -2  154.98   10.40
 -17   6   2  168.88   11.80
   6  17   2  184.88   11.20
 -17   6   2  163.48    9.70
  -6 -17   2  176.38   11.70
  17  -6   2  159.08    9.90
  18   2  -2   -0.80    3.20
  -2  18  -2   -1.50    3.70
  -2  18  -2    8.80    3.50
   2 -18  -2   -3.80    3.30
 -18  -2  -2    2.00    3.60
  -2  18   2   -3.00    3.70
  18   2   2    1.90    3.00
 -18  -2   2    3.20    4.20
  18   2   2    1.20    2.20
  -2  18   2    5.80    3.60
   2 -18   2   -2.50    3.20
   2 -18   2    0.30    2.40
  -2  18   2    1.80    3.90
 -18  -2   2   11.80    5.60
  -1  18  -2  151.78   12.40
 -18  -1  -2  142.79   10.90
   1 -18  -2  141.29   10.30
  18   1  -2  118.69    9.70
  -1  18  -2  140.59    9.60
  18   1   2  130.99    8.20
   1 -18   2  122.09    8.50
 -18  -1   2  124.39   11.10
  18   1   2  124.19    9.60
  -1  18   2  122.59   10.50
   1 -18   2  117.09    9.70
  -1  18   2  144.59   11.90
  -1  18   2  130.49    9.60
 -18  -1   2  150.18   11.60
  18   0  -2    5.40    3.90
 -18   0  -2   -2.10    3.10
   0 -18  -2   -0.60    4.00
   0  18  -2   -6.20    3.30
   0  18  -2    4.90    3.70
  18   0   2    3.50    3.60
   0 -18   2   -0.10    2.90
   0  18   2   -5.20    3.40
 -18   0   2    9.30    4.90
   0  18   2   11.10    4.40
   0  18   2   -1.70    2.70
 -18   0   2  -11.30    3.40
  18   0   2    0.50    2.00
  18  -1  -2  133.59   10.20
 -18   1  -2  135.49   10.30
  -1 -18  -2  128.29    9.80
   1  18  -2  130.39    9.90
   1  18  -2  140.09   11.80
 -18   1   2  149.99   11.20
  -1 -18   2  127.59    8.90
   1  18   2  141.49   11.10
 -18   1   2  134.09   10.70
  18  -1   2  117.59    9.40
   1  18   2  108.79    9.50
  -1 -18   2  134.19    9.50
   1  18   2  121.39    9.10
  -2 -18  -2    6.00    3.50
  18  -2  -2   -5.80    2.70
 -18   2  -2    8.00    3.70
   2  18  -2   -2.20    2.90
   2  18  -2    0.20    3.80
   2  18   2    2.20    2.50
 -18   2   2   -4.50    3.70
  18  -2   2    2.00    2.90
 -18   2   2    5.00    4.40
  -2 -18   2   -4.30    3.00
   2  18   2   10.70    3.90
   2  18   2   -2.90    2.70
  -2 -18   2   -1.70    2.50
   0   0  -3   -0.50    0.70
   0   0   3   -1.00    0.80
   1   0  -3   -0.20    0.80
   1   0  -3   -0.30    0.90
  -1   0  -3    0.50    1.20
   0   1  -3    0.00    1.30
   0   1  -3    0.50    0.80
   0  -1  -3    0.30    0.80
  -1   0  -3    0.20    0.90
   1   0   3   -0.10    0.80
   0   1   3   -0.50    0.90
   0  -1   3    0.20    0.90
   1   0   3   -0.60    0.70
   0  -1   3   -0.80    0.80
   0   1   3   -0.70    1.30
  -1   0   3    0.30    0.90
  -1   0   3    1.70    1.50
   1   1  -3   -1.00    1.40
   1  -1  -3    0.10    1.00
  -1  -1  -3    0.60    0.90
  -1   1  -3   -0.30    1.20
   1   1  -3   -2.70    0.70
  -1  -1  -3   -1.20    1.20
   1  -1  -3   -0.30    0.80
  -1   1  -3    0.90    0.90
   1   1  -3   -0.50    0.80
   1   1   3    0.00    0.70
  -1  -1   3   -1.00    0.80
   1  -1   3    1.40    0.90
   1   1   3   -0.40    0.80
  -1   1   3    1.30    1.30
  -1  -1   3   -0.50    1.10
   1  -1   3    1.20    1.00
  -1   1   3   -1.80    0.80
  -2  -1  -3  163.58    5.40
  -1   2  -3  163.98    5.20
   1  -2  -3  157.88    5.20
  -1   2  -3  162.08    5.80
   1  -2  -3  155.88    5.50
   2   1  -3  159.58    4.90
  -2  -1  -3  156.58    6.10
   2   1  -3  167.38    5.30
   2   1   3  160.28    5.20
   2   1   3  157.18    5.10
   1  -2   3  159.78    5.50
  -2  -1   3  169.58    6.60
  -1   2   3  168.08    5.60
  -1   2   3  164.08    6.20
  -1   2   3  165.78    5.40
  -2  -1   3  158.78    5.50
  -2  -1   3  150.98    5.20
   1  -2   3  160.18    5.40
  -2   0  -3    0.30    1.20
   0   2  -3    0.10    0.90
   0   2  -3    1.40    1.30
   0   2  -3   -0.20    0.80
  -2   0  -3    1.80    1.00
   2   0  -3    0.50    0.90
   0  -2  -3   -1.70    0.70
   2   0  -3   -0.70    0.90
   0  -2  -3   -0.40    1.00
   2   0   3   -0.20    0.80
   0   2   3   -1.20    0.90
  -2   0   3    0.40    0.90
  -2   0   3    0.00    1.40
   0   2   3    0.10    0.90
   0   2   3   -0.80    1.30
   2   0   3    0.50    0.90
   0  -2   3    0.10    1.00
  -1  -2  -3  163.48    5.30
   1   2  -3  158.98    5.30
   1   2  -3  156.78    5.10
  -2   1  -3  160.58    5.40
  -2   1  -3  164.58    5.80
  -1  -2  -3  157.58    5.20
   1   2  -3  166.08    6.40
   2  -1  -3  166.78    5.60
  -1  -2  -3  167.18    7.20
   2  -1  -3  164.08    5.40
   1   2   3  165.08    6.40
  -2   1   3  162.88    6.20
   2  -1   3  170.38    5.40
  -1  -2   3  160.38    5.40
   1   2   3  162.48    5.40
  -2   1   3  154.68    5.40
  -1  -2   3  167.68    5.30
   1   2   3  164.38    5.00
   2  -2  -3   -0.40    1.30
   2   2  -3   -0.70    0.90
  -2  -2  -3    0.70    1.10
   2   2  -3    0.40    1.40
   2  -2  -3    0.30    0.90
  -2   2  -3    0.70    0.90
  -2  -2  -3    1.30    1.50
   2   2  -3    0.60    0.90
  -2   2  -3   -1.40    1.00
  -2  -2  -3   -1.10    0.90
   2   2   3    1.50    0.90
  -2  -2   3    0.30    1.00
  -2   2   3   -0.50    1.00
  -2  -2   3    2.90    1.80
   2  -2   3   -1.50    1.00
  -2  -2   3    1.60    1.30
  -2   2   3    0.40    1.00
   2   2   3    1.20    0.90
  -2   2   3    0.20    1.30
   2  -2   3    0.20    0.90
   2  -3  -3  281.47    9.10
  -3  -2  -3  294.77    9.80
   3   2  -3  287.67    8.40
  -3  -2  -3  292.27    8.60
  -3  -2  -3  289.17    8.60
   2  -3  -3  280.57    8.40
  -2   3  -3  305.27    8.30
  -2   3  -3  287.07    8.70
   3   2  -3  287.47    8.50
   3   2   3  278.07    8.60
   2  -3   3  289.37    8.90
  -2   3   3  301.07    9.00
  -3  -2   3  296.67    8.40
   2  -3   3  282.07    8.90
  -2   3   3  277.77    8.60
  -2   3   3  281.97    9.20
  -3  -2   3  298.87   10.20
   3   2   3  279.67    8.00
  -3  -2   3  293.87    9.10
  -3  -1  -3 1021.90   26.60
  -1   3  -3 1057.99   26.30
  -1   3  -3 1044.40   25.20
  -3  -1  -3 1080.69   25.30
   3   1  -3 1060.79   25.80
  -3  -1  -3 1031.90   25.80
   1  -3  -3 1016.30   26.00
   1  -3  -3 1002.70   25.30
   3   1  -3 1064.39   25.20
   1  -3   3 1059.79   26.00
   3   1   3 1040.50   25.80
  -1   3   3 1059.99   26.70
   1  -3   3 1059.69   26.10
  -3  -1   3 1017.70   25.30
  -3  -1   3 1000.80   26.10
   3   1   3  985.70   25.10
  -3  -1   3 1044.20   27.10
  -1   3   3 1053.99   26.10
   0   3  -3    0.40    0.70
  -3   0  -3   -0.70    1.00
   3   0  -3    0.00    0.90
   0   3  -3   -0.50    1.00
   0  -3  -3    0.40    1.10
   0   3  -3    0.70    1.40
   0  -3  -3    0.40    0.80
  -3   0  -3    0.20    0.90
  -3   0   3    1.40    1.50
   0  -3   3    1.30    1.10
   0   3   3    1.30    0.80
  -3   0   3    0.20    1.30
  -3   0   3   -0.70    0.80
   3   0   3    0.20    0.80
   3   0   3   -0.40    0.90
   0   3   3    0.10    1.30
   0   3   3    0.90    0.90
   0  -3   3    0.30    0.90
   0   3   3    1.10    1.00
   3  -1  -3 1024.70   25.90
   1   3  -3 1060.39   26.10
   1   3  -3 1019.90   27.20
  -3   1  -3 1053.79   26.00
  -1  -3  -3 1029.70   26.00
  -3   1  -3 1034.10   25.90
   3  -1  -3 1075.89   26.40
   1   3  -3 1065.19   25.30
  -1  -3  -3 1030.60   25.50
  -1  -3   3 1060.59   26.00
  -3   1   3 1068.99   25.80
   3  -1   3 1021.40   25.60
   1   3   3 1056.89   25.40
   1   3   3 1004.50   27.10
  -3   1   3 1043.40   26.70
  -1  -3   3 1057.59   25.80
   1   3   3 1022.60   25.60
   1   3   3 1081.09   26.00
  -3   2  -3  286.77    8.40
   2   3  -3  298.07    8.30
  -2  -3  -3  273.37    8.40
  -2  -3  -3  296.37   10.00
   3  -2  -3  287.77    9.20
  -2  -3  -3  293.37    8.90
   2   3  -3  300.67   10.30
   3  -2  -3  295.37    8.80
  -3   2  -3  296.17    8.70
   2   3  -3  291.77    8.80
   2   3   3  288.77    8.50
   3  -2   3  293.27    8.70
   3  -2   3  298.17    9.00
  -3   2   3  282.87    8.50
   2   3   3  299.57    8.60
   2   3   3  271.77    8.20
   2   3   3  288.77   10.00
  -2  -3   3  296.27    8.70
  -3   2   3  282.27    8.70
  -3   2   3  291.57    9.30
  -2  -3   3  296.57    9.00
  -2  -3   3  294.17   10.10
   3  -3  -3   -0.50    1.30
  -3   3  -3   -0.70    0.90
   3   3  -3   -0.10    1.50
  -3  -3  -3   -0.10    1.20
  -3  -3  -3   -0.50    0.90
  -3   3  -3    0.50    0.80
   3  -3  -3    1.20    1.00
  -3  -3  -3   -1.10    1.40
  -3   3  -3   -0.20    1.00
   3   3  -3    0.80    1.10
   3   3  -3    1.20    0.90
  -3  -3   3   -0.80    0.80
   3   3   3    0.20    1.00
  -3   3   3    0.70    1.20
  -3  -3   3    0.80    1.40
   3   3   3   -0.90    1.20
   3  -3   3    0.60    1.10
  -3  -3   3   -1.70    1.40
  -3   3   3    1.00    1.10
  -3   3   3    0.90    1.00
   3  -3   3   -0.10    1.10
   3   3   3    1.40    1.00
  -4  -3  -3   72.59    3.70
   4   3  -3   77.59    5.10
   3  -4  -3   70.59    3.50
  -3   4  -3   76.59    3.40
  -3   4  -3   75.19    3.40
  -4  -3  -3   75.29    4.20
  -4  -3  -3   70.59    4.80
   4   3  -3   72.39    3.70
   4   3  -3   70.09    3.80
   3  -4  -3   74.69    4.40
  -3   4  -3   74.79    3.60
  -4  -3   3   72.29    5.20
   3  -4   3   74.59    3.20
  -3   4   3   78.19    4.20
   4   3   3   75.99    3.90
  -4  -3   3   73.19    4.50
  -3   4   3   74.79    3.90
  -4  -3   3   75.59    3.40
   4   3   3   70.39    3.10
   3  -4   3   68.79    4.00
   3  -4   3   70.29    4.10
  -3   4   3   75.99    4.10
  -2   4  -3  737.93   18.00
   4   2  -3  724.33   18.40
   2  -4  -3  682.23   19.20
  -2   4  -3  687.53   18.60
   4   2  -3  697.03   18.60
  -4  -2  -3  719.73   19.90
  -4  -2  -3  728.23   18.70
   2  -4  -3  709.33   18.10
  -4  -2  -3  727.83   18.80
  -4  -2   3  746.43   18.00
  -4  -2   3  689.23   19.30
   4   2   3  675.63   17.60
  -4  -2   3  674.23   20.20
  -2   4   3  715.53   18.80
  -2   4   3  713.63   19.30
   2  -4   3  728.93   19.00
   4   2   3  702.93   18.70
   2  -4   3  725.63   17.80
  -2   4   3  723.33   19.20
   2  -4   3  715.63   19.10
  -4  -1  -3  106.49    5.10
   1  -4  -3  107.49    4.00
  -1   4  -3   98.39    4.80
   4   1  -3  112.49    4.60
  -4  -1  -3  104.29    4.30
  -1   4  -3   97.79    4.70
   1  -4  -3  107.99    4.90
   4   1  -3  105.89    3.90
  -1   4  -3  108.29    3.70
  -4  -1  -3  105.29    4.60
   4   1   3  101.89    4.50
  -1   4   3  109.59    3.70
  -1   4   3  106.19    4.50
   1  -4   3  109.79    4.00
  -1   4   3   98.89    5.10
  -1   4   3  112.39    4.80
  -4  -1   3  114.09    5.10
   4   1   3   99.79    3.80
   1  -4   3  106.09    4.80
  -4  -1   3  100.49    5.40
  -4  -1   3   99.99    3.90
  -4   0  -3    0.00    1.00
   0   4  -3    1.10    1.50
   0   4  -3   -0.70    1.10
   0  -4  -3   -0.20    0.80
  -4   0  -3   -0.30    1.20
   4   0  -3   -0.40    0.70
   4   0  -3    0.60    1.00
   0  -4  -3   -0.60    1.00
   0   4  -3   -0.10    0.70
  -4   0  -3    0.50    1.00
   0   4   3    0.80    1.10
  -4   0   3   -0.40    0.80
   4   0   3    0.50    1.10
   0   4   3   -1.60    1.20
  -4   0   3   -0.70    1.40
   0  -4   3   -0.20    1.00
   0  -4   3    0.00    0.90
   0   4   3    0.80    1.00
   4   0   3   -0.40    0.70
   0   4   3   -0.20    0.80
  -4   0   3    0.10    1.30
  -4   1  -3  105.09    3.90
   4  -1  -3  112.39    5.10
   1   4  -3  102.99    4.70
  -1  -4  -3  103.09    3.90
   1   4  -3  107.79    5.60
  -4   1  -3  106.09    4.60
  -4   1  -3  105.59    4.30
   4  -1  -3  106.99    4.60
   1   4  -3  105.99    3.70
  -1  -4   3  107.19    4.60
   1   4   3  109.89    4.60
   1   4   3  106.79    4.30
   4  -1   3  102.19    4.60
   1   4   3  108.09    4.10
  -4   1   3  106.19    5.20
  -4   1   3  108.89    4.30
  -1  -4   3  110.39    4.50
   1   4   3  108.19    5.60
   4  -1   3   97.59    4.00
  -2  -4  -3  735.83   20.50
   4  -2  -3  703.63   19.00
   4  -2  -3  692.63   19.40
   2   4  -3  727.43   20.70
   2   4  -3  742.83   18.10
  -4   2  -3  713.93   18.30
  -4   2  -3  742.13   18.00
  -4   2  -3  729.43   19.00
   2   4  -3  736.03   19.20
  -4   2  -3  716.53   18.20
  -2  -4  -3  710.73   19.30
  -2  -4  -3  717.33   18.30
   2   4   3  713.23   18.70
  -2  -4   3  694.23   19.10
   2   4   3  724.73   20.70
   2   4   3  732.43   18.70
  -2  -4   3  716.13   18.80
  -4   2   3  718.13   18.50
  -4   2   3  716.73   18.80
   4  -2   3  727.73   19.20
   2   4   3  702.03   18.40
  -4   2   3  716.03   19.20
   4  -2   3  713.63   18.70
   3   4  -3   74.29    3.30
   3   4  -3   76.99    5.20
   4  -3  -3   73.49    4.40
  -3  -4  -3   74.29    3.50
   4  -3  -3   67.39    3.80
  -4   3  -3   66.49    3.60
  -3  -4  -3   71.09    4.10
  -4   3  -3   80.39    3.20
   3   4  -3   68.79    3.90
  -3  -4  -3   66.29    4.90
  -4   3  -3   73.69    3.10
  -3  -4   3   74.89    5.10
   4  -3   3   76.19    3.20
  -3  -4   3   73.79    4.40
  -3  -4   3   77.79    3.70
   4  -3   3   67.89    4.10
   3   4   3   73.99    3.80
   3   4   3   74.19    3.50
   3   4   3   71.39    3.40
   4  -3   3   75.19    4.00
  -4   3   3   76.59    3.70
  -4   3   3   68.79    3.90
  -4   4  -3    3.20    1.10
  -4  -4  -3   -0.90    1.10
   4   4  -3   -0.60    1.60
   4  -4  -3   -1.90    1.50
  -4  -4  -3    2.20    1.60
   4   4  -3    1.30    1.00
   4  -4  -3   -0.50    1.00
   4   4  -3   -0.70    1.20
  -4  -4  -3    1.40    2.00
  -4   4   3   -0.50    1.10
  -4   4   3   -1.50    1.10
  -4  -4   3   -1.40    0.90
   4   4   3   -0.30    1.70
   4   4   3    1.10    0.90
  -4  -4   3   -0.40    1.90
   4  -4   3    3.80    1.40
  -4   4   3    0.90    1.40
   4   4   3    1.10    1.30
  -4  -4   3    1.00    1.80
   4   4   3   -1.50    0.80
  -5  -4  -3    8.70    2.20
  -5  -4  -3    8.40    1.90
   5   4  -3    8.10    2.00
  -5  -4  -3   12.00    3.20
  -4   5  -3    8.20    1.50
   5   4  -3   10.90    2.80
  -4   5  -3    9.10    1.40
   4  -5  -3    4.50    2.00
   5   4  -3    9.90    1.80
  -4   5  -3   11.30    1.70
   4  -5  -3   11.90    2.10
  -4   5   3   11.90    2.30
  -5  -4   3   10.50    2.50
   4  -5   3    8.20    1.80
  -4   5   3   12.40    2.10
   5   4   3    8.70    1.50
   4  -5   3    9.50    2.20
   5   4   3   11.00    2.20
  -4   5   3   10.80    2.00
   4  -5   3   12.30    2.30
   5   4   3    8.90    2.60
  -5  -4   3    9.60    1.50
  -4   5   3   11.00    2.20
  -5  -4   3   11.80    3.40
  -5  -3  -3  199.68    7.60
   3  -5  -3  211.48    6.80
  -3   5  -3  200.58    6.90
  -3   5  -3  201.68    6.80
  -3   5  -3  205.18    6.50
   3  -5  -3  201.28    8.00
   5   3  -3  203.68    7.20
  -5  -3  -3  207.18    8.60
  -5  -3  -3  196.88    7.20
   5   3  -3  198.88    7.10
   5   3   3  204.88    6.10
  -3   5   3  199.98    7.50
  -5  -3   3  208.58    6.40
  -5  -3   3  206.78    9.00
   5   3   3  196.38    7.40
  -3   5   3  208.18    7.90
   3  -5   3  197.58    7.70
   3  -5   3  202.78    7.60
  -5  -3   3  193.88    8.10
   3  -5   3  207.08    6.70
  -3   5   3  194.68    7.50
  -5  -2  -3   64.29    4.50
   5   2  -3   69.39    3.80
  -2   5  -3   66.39    3.00
   2  -5  -3   66.39    3.20
   5   2  -3   71.19    3.60
  -2   5  -3   67.39    4.00
  -5  -2  -3   68.39    3.90
  -2   5  -3   67.89    4.10
   2  -5  -3   66.29    4.30
  -5  -2  -3   71.39    4.10
  -5  -2   3   70.99    3.10
   2  -5   3   68.89    4.20
   5   2   3   65.79    3.90
  -5  -2   3   59.09    4.80
   5   2   3   66.79    2.80
  -5  -2   3   70.49    4.50
  -2   5   3   69.19    4.10
  -2   5   3   71.89    4.30
   2  -5   3   69.09    3.50
  -2   5   3   62.39    4.10
  -2   5   3   74.19    3.00
   5   1  -3  228.48    7.80
  -5  -1  -3  228.88    8.30
  -1   5  -3  220.28    6.40
   1  -5  -3  219.18    8.10
  -5  -1  -3  220.18    7.50
   1  -5  -3  226.18    6.80
   5   1  -3  223.28    7.00
  -1   5  -3  211.18    7.90
  -5  -1  -3  233.48    7.90
  -1   5  -3  225.48    8.30
   5   1   3  219.98    7.70
  -5  -1   3  218.18    8.90
  -1   5   3  228.28    7.90
  -5  -1   3  225.18    8.40
   5   1   3  215.48    6.50
  -1   5   3  236.28    8.60
   1  -5   3  228.38    7.20
   1  -5   3  224.38    8.10
  -1   5   3  236.88    8.20
  -5  -1   3  214.28    6.70
  -1   5   3  236.58    6.90
   5   0  -3   -1.40    0.70
  -5   0  -3    0.20    1.10
   0   5  -3    0.10    0.70
  -5   0  -3    0.20    1.30
   0  -5  -3    0.90    0.80
   0   5  -3   -0.70    1.50
   0   5  -3    0.10    1.30
   5   0  -3   -0.30    1.20
  -5   0  -3   -1.80    1.10
   0  -5  -3   -0.50    1.40
   5   0   3    0.10    0.80
   0   5   3   -0.30    1.50
   0  -5   3   -0.40    1.10
   0   5   3    0.40    1.00
  -5   0   3   -0.50    0.90
  -5   0   3   -0.70    1.60
   0  -5   3   -1.10    1.10
  -5   0   3   -0.50    1.50
   0   5   3   -0.80    1.10
   5   0   3   -0.70    1.10
   0   5   3    0.80    1.20
  -1  -5  -3  219.78    8.10
   5  -1  -3  213.78    7.80
  -1  -5  -3  215.68    6.60
   1   5  -3  230.98    6.40
   1   5  -3  210.88    7.80
   5  -1  -3  212.78    8.10
  -5   1  -3  229.78    7.10
  -5   1  -3  227.88    7.40
   1   5  -3  228.68    9.00
   5  -1  -3  224.58    6.30
   5  -1   3  209.18    7.60
   1   5   3  218.88    7.70
  -1  -5   3  230.08    7.70
   5  -1   3  225.88    7.00
  -1  -5   3  212.08    7.70
  -5   1   3  226.38    7.10
   5  -1   3  217.98    7.50
   1   5   3  229.78    9.10
   1   5   3  212.38    7.40
  -5   1   3  218.98    8.20
   1   5   3  231.88    7.30
   5  -2  -3   67.79    3.90
  -5   2  -3   62.59    3.20
   2   5  -3   67.99    2.90
  -2  -5  -3   69.99    4.40
  -5   2  -3   68.49    3.20
  -2  -5  -3   81.89    5.10
   2   5  -3   70.99    4.20
   5  -2  -3   63.79    4.30
   2   5  -3   67.39    5.00
  -5   2  -3   66.39    3.40
  -2  -5  -3   69.79    3.20
  -2  -5   3   67.49    3.80
   2   5   3   75.99    5.20
  -5   2   3   69.59    4.10
   2   5   3   67.29    3.50
   2   5   3   66.69    3.70
  -5   2   3   76.69    3.50
   5  -2   3   70.99    3.70
   2   5   3   67.39    3.70
   5  -2   3   72.29    3.60
  -2  -5   3   70.29    4.20
  -5   2   3   70.69    3.60
   5  -2   3   63.09    3.90
   5  -3  -3  194.48    7.30
   3   5  -3  207.88    6.40
  -3  -5  -3  212.98    8.80
  -5   3  -3  205.98    6.00
  -3  -5  -3  206.28    6.70
  -5   3  -3  195.78    7.30
   3   5  -3  209.28    9.10
   3   5  -3  196.58    7.60
  -3  -5  -3  202.08    7.90
  -5   3  -3  196.38    6.10
   5  -3  -3  202.88    8.10
   5  -3   3  190.28    7.10
   3   5   3  214.18    6.80
   3   5   3  204.18    9.00
  -5   3   3  223.58    7.50
  -3  -5   3  213.58    9.00
   5  -3   3  213.78    6.70
   5  -3   3  205.68    7.60
  -5   3   3  191.88    7.30
  -3  -5   3  187.48    7.80
   3   5   3  208.58    7.10
  -5   3   3  202.18    7.00
  -3  -5   3  197.28    7.10
   3   5   3  203.08    7.30
   5  -4  -3    6.50    2.10
  -5   4  -3    9.40    1.20
   4   5  -3    9.70    2.10
  -5   4  -3    9.70    1.80
   5  -4  -3    7.80    1.90
  -4  -5  -3    8.70    1.90
  -4  -5  -3   10.50    3.10
  -5   4  -3    8.60    1.10
  -4  -5  -3    8.90    2.40
   4   5  -3    9.50    2.80
   4   5  -3    9.40    1.60
   5  -4   3    8.90    2.20
   4   5   3    9.30    1.80
   5  -4   3    8.20    2.00
   4   5   3    7.10    1.50
  -4  -5   3    8.00    1.70
  -4  -5   3    7.90    2.90
  -4  -5   3    7.50    2.30
  -5   4   3    8.20    1.90
  -5   4   3   10.20    1.90
  -5   4   3    8.20    1.90
  -5   4   3    8.00    1.90
   5  -4   3   10.50    1.90
   4   5   3    9.60    2.10
   4   5   3    7.50    2.80
  -5  -5  -3    0.40    1.80
  -5   5  -3    1.20    0.80
   5   5  -3   -2.30    1.10
  -5   5  -3    0.50    0.90
   5  -5  -3    0.70    1.80
  -5  -5  -3   -1.30    1.50
   5  -5  -3    0.60    1.20
   5   5  -3   -1.10    1.40
  -5  -5  -3   -0.90    1.10
   5   5  -3    1.20    1.00
  -5  -5   3   -1.10    0.90
  -5   5   3    0.00    1.20
   5   5   3    0.90    1.60
   5   5   3   -0.60    0.80
   5  -5   3   -0.60    1.10
   5  -5   3    0.90    1.40
   5   5   3   -0.40    0.90
  -5  -5   3    0.10    1.90
   5   5   3    1.10    1.50
  -5   5   3    0.80    1.20
   5  -5   3   -0.90    1.30
  -5   5   3    1.30    1.00
  -5  -5   3    1.00    2.10
  -5   5   3    0.30    1.40
  -5   5   3   -1.40    1.20
  -6  -5  -3   20.00    3.80
  -5   6  -3   17.40    1.90
   5  -6  -3   21.10    2.70
  -6  -5  -3   20.20    3.30
  -6  -5  -3   20.50    2.70
  -5   6  -3   18.20    1.80
   6   5  -3   18.10    2.90
  -5   6  -3   21.70    2.50
   5  -6  -3   16.40    3.10
   6   5  -3   15.10    2.30
   6   5  -3   20.30    3.70
  -5   6   3   18.20    2.40
  -5   6   3   15.80    2.90
  -5   6   3   13.50    2.30
  -6  -5   3   19.50    2.10
  -6  -5   3   19.20    3.90
  -6  -5   3   21.70    3.70
  -5   6   3   22.70    2.30
   5  -6   3   17.00    2.90
   5  -6   3   16.90    2.40
   6   5   3   20.00    3.10
   6   5   3   19.90    1.80
  -5   6   3   16.80    2.70
   5  -6   3   19.10    3.00
   4  -6  -3  149.49    7.20
   6   4  -3  159.68    7.70
   4  -6  -3  149.59    5.90
  -6  -4  -3  147.09    6.30
   6   4  -3  144.09    6.30
  -6  -4  -3  147.89    6.90
  -4   6  -3  148.79    5.70
  -6  -4  -3  149.69    7.80
  -4   6  -3  157.28    5.50
   6   4  -3  149.79    6.30
  -4   6  -3  155.68    5.60
  -6  -4   3  154.58    8.30
  -6  -4   3  149.09    5.20
  -4   6   3  153.18    6.40
   4  -6   3  144.19    6.80
   4  -6   3  153.78    6.00
  -4   6   3  147.49    6.60
   6   4   3  140.79    4.80
  -4   6   3  160.98    6.40
  -6  -4   3  142.69    7.30
  -4   6   3  158.08    5.30
   6   4   3  145.29    6.50
   4  -6   3  147.39    6.70
  -4   6   3  155.38    7.10
  -6  -3  -3  173.98    8.20
  -6  -3  -3  193.08    7.60
  -3   6  -3  179.68    6.00
  -3   6  -3  186.08    7.00
   6   3  -3  165.78    6.90
   6   3  -3  172.68    6.80
  -3   6  -3  168.18    7.40
   3  -6  -3  182.98    6.40
  -3   6  -3  190.58    6.70
  -6  -3  -3  181.48    7.20
   3  -6  -3  181.78    7.80
   3  -6   3  184.08    6.70
   3  -6   3  166.38    7.50
   6   3   3  180.28    5.40
  -6  -3   3  184.88    8.80
  -3   6   3  190.18    7.90
  -6  -3   3  180.18    8.10
   6   3   3  184.88    7.40
  -6  -3   3  183.98    5.80
  -3   6   3  196.38    6.00
  -3   6   3  181.98    7.40
  -3   6   3  179.88    7.30
  -2   6  -3  611.04   17.60
  -6  -2  -3  637.74   18.80
   6   2  -3  620.94   16.90
   6   2  -3  616.94   17.60
   2  -6  -3  637.34   16.30
  -2   6  -3  655.23   16.00
  -2   6  -3  592.14   17.80
  -6  -2  -3  638.54   17.70
   2  -6  -3  609.84   18.10
   6   2   3  620.94   15.50
  -6  -2   3  635.64   15.90
  -2   6   3  623.84   17.80
  -6  -2   3  574.94   18.80
  -2   6   3  647.74   16.30
  -6  -2   3  601.54   18.40
  -2   6   3  631.34   18.30
   2  -6   3  612.74   18.10
   2  -6   3  625.34   16.90
   6   2   3  637.54   17.70
   1  -6  -3    4.50    1.10
   6   1  -3    4.30    1.60
  -1   6  -3    5.40    0.90
  -6  -1  -3    3.00    1.90
  -1   6  -3    5.20    1.80
   1  -6  -3    3.00    1.80
  -1   6  -3    3.60    2.00
   6   1  -3    4.90    1.40
  -6  -1  -3    3.20    1.80
  -6  -1   3    5.40    1.20
  -6  -1   3    4.10    2.10
   1  -6   3    4.10    1.60
  -1   6   3    9.20    2.40
  -1   6   3    5.90    1.50
   6   1   3    3.80    1.10
   6   1   3    4.90    1.70
   1  -6   3    2.60    1.60
  -6  -1   3    3.90    2.30
  -1   6   3    4.40    1.70
  -1   6   3    4.50    1.70
   6   1   3    5.10    1.60
   0  -6  -3    0.80    0.90
   6   0  -3   -0.60    0.90
   0  -6  -3    2.20    1.70
  -6   0  -3   -0.90    1.40
   6   0  -3    1.80    1.40
   0   6  -3   -0.30    1.40
   0   6  -3   -1.80    1.70
  -6   0  -3    2.00    1.50
  -6   0   3   -0.20    1.80
   0   6   3   -1.10    1.70
  -6   0   3   -0.60    1.80
   6   0   3   -1.20    1.00
   0   6   3    0.60    1.20
   0  -6   3    0.10    1.40
   0   6   3   -0.50    1.20
  -6   0   3    0.20    1.00
   6   0   3    0.50    0.90
   6   0   3    0.40    1.40
   0  -6   3    2.00    1.50
   0   6   3    0.90    1.40
  -1  -6  -3    9.10    2.20
   6  -1  -3    2.90    1.50
  -6   1  -3    9.00    1.70
   1   6  -3    3.10    1.90
   6  -1  -3    5.10    1.20
   1   6  -3    1.40    2.20
  -1  -6  -3    4.50    1.20
  -6   1  -3    4.70    1.60
  -6   1  -3    3.50    1.70
  -6   1   3    6.50    1.40
  -6   1   3    3.60    1.90
   1   6   3    5.80    2.60
   6  -1   3    4.70    1.20
  -1  -6   3    4.90    1.80
   1   6   3    8.10    1.90
  -1  -6   3    4.30    1.70
   6  -1   3    4.00    1.50
   6  -1   3    0.30    1.40
   1   6   3    9.10    1.80
  -6   1   3    6.30    2.10
   1   6   3    6.20    1.80
  -6   2  -3  632.74   16.90
   6  -2  -3  643.24   15.90
  -2  -6  -3  626.74   20.00
  -6   2  -3  640.64   16.60
  -6   2  -3  622.34   16.40
  -2  -6  -3  614.74   18.10
   6  -2  -3  613.84   17.70
   6  -2  -3  592.04   18.10
   2   6  -3  612.04   17.80
  -2  -6  -3  618.84   16.10
   2   6  -3  633.94   15.70
   2   6  -3  647.64   19.70
   2   6   3  605.74   17.50
   6  -2   3  618.54   17.40
  -2  -6   3  608.44   17.80
   2   6   3  654.43   19.90
   6  -2   3  632.74   16.90
   2   6   3  618.14   17.20
  -6   2   3  643.24   16.90
   6  -2   3  606.64   17.60
   2   6   3  612.74   17.10
  -6   2   3  613.44   17.70
  -2  -6   3  615.54   17.60
  -6   2   3  661.83   16.70
   6  -3  -3  182.08    7.30
  -3  -6  -3  185.38    8.50
  -3  -6  -3  187.58    7.80
   6  -3  -3  187.68    8.00
   3   6  -3  182.08    7.50
  -3  -6  -3  184.88    6.20
  -6   3  -3  179.78    5.80
   3   6  -3  186.88    5.90
   3   6  -3  181.88    9.00
  -6   3  -3  179.18    5.60
  -3  -6   3  180.78    7.70
  -3  -6   3  199.68    8.70
   6  -3   3  176.48    7.30
   6  -3   3  176.48    6.90
   3   6   3  186.68    6.60
   6  -3   3  190.38    7.00
   3   6   3  182.28    8.90
   3   6   3  190.98    7.00
  -6   3   3  194.88    7.00
  -3  -6   3  177.98    7.00
   3   6   3  173.78    7.00
  -6   3   3  183.58    6.90
  -6   3   3  170.78    7.00
  -6   3   3  187.98    6.60
  -4  -6  -3  152.28    5.70
   6  -4  -3  143.09    6.40
   4   6  -3  157.88    8.30
   6  -4  -3  144.99    7.10
   4   6  -3  154.88    5.40
  -4  -6  -3  149.99    7.90
   4   6  -3  154.78    6.90
  -4  -6  -3  152.78    7.10
   4   6   3  143.09    5.80
  -6   4   3  145.49    6.00
   6  -4   3  153.98    5.90
  -4  -6   3  148.49    7.80
   4   6   3  142.89    8.00
   6  -4   3  155.08    6.10
  -6   4   3  140.69    6.00
   4   6   3  148.69    5.60
   6  -4   3  153.08    6.70
  -4  -6   3  150.48    7.20
   4   6   3  145.29    6.40
  -4  -6   3  148.69    6.10
   6  -4   3  143.19    6.40
  -6   4   3  161.08    6.10
  -6   4   3  141.39    6.30
  -5  -6  -3   19.00    3.30
   6  -5  -3   19.60    2.80
   6  -5  -3   22.00    1.80
   5   6  -3   19.90    4.10
  -5  -6  -3   21.20    3.80
  -5  -6  -3   17.90    2.30
   6  -5  -3   16.40    3.20
   5   6  -3   18.90    3.00
   5   6  -3   22.00    2.40
  -6   5   3   20.80    3.00
   6  -5   3   13.70    2.70
  -5  -6   3   23.70    4.00
   5   6   3   16.30    3.40
  -6   5   3   19.00    2.50
   6  -5   3   16.30    2.70
  -5  -6   3   14.20    3.10
   5   6   3   13.70    1.90
  -6   5   3   20.00    2.80
  -5  -6   3   20.40    2.50
   5   6   3   19.10    2.30
   6  -5   3   17.90    2.50
  -6   5   3   18.10    2.40
   5   6   3   14.80    2.70
  -6  -6  -3   -0.60    1.20
   6  -6  -3   -0.80    1.10
   6   6  -3   -1.80    1.50
  -6  -6  -3    0.40    2.20
  -6   6  -3   -0.50    0.90
  -6  -6  -3   -0.60    2.10
   6   6  -3   -1.10    1.00
   6  -6  -3   -1.70    1.80
   6   6  -3    0.80    1.70
  -6   6   3   -0.50    1.20
  -6   6   3    0.60    1.50
  -6   6   3   -0.80    1.20
  -6   6   3   -1.00    1.50
  -6  -6   3   -0.50    2.20
   6   6   3    1.10    1.70
  -6  -6   3   -0.60    2.20
   6  -6   3   -0.80    1.40
  -6  -6   3    0.60    0.90
   6   6   3   -2.50    0.70
   6   6   3   -0.20    0.80
   6  -6   3    1.70    1.90
   6  -6   3   -0.80    1.50
  -7  -6  -3    6.30    2.90
  -7  -6  -3    6.60    2.00
   6  -7  -3    7.70    2.00
  -7  -6  -3    3.00    2.80
  -6   7  -3    6.70    1.40
  -6   7  -3    8.30    1.50
  -6   7  -3    8.30    1.80
   7   6  -3    7.80    2.60
   6  -7  -3    6.40    2.80
   7   6  -3    8.80    2.10
  -6   7   3    6.20    2.20
   6  -7   3    6.80    2.40
  -7  -6   3    2.10    2.80
  -6   7   3    7.90    2.10
  -7  -6   3    5.00    2.90
   7   6   3    8.30    2.50
   6  -7   3    4.50    2.00
   6  -7   3    8.00    2.60
  -6   7   3    6.70    2.60
  -5   7  -3   67.79    3.70
   7   5  -3   56.79    4.40
  -7  -5  -3   59.89    4.20
  -7  -5  -3   60.49    6.50
   7   5  -3   60.19    4.10
  -5   7  -3   63.09    3.40
   5  -7  -3   56.49    5.10
  -5   7  -3   54.89    3.50
   5  -7  -3   60.19    3.80
  -7  -5  -3   55.39    5.00
   5  -7   3   62.79    4.10
  -5   7   3   61.99    3.40
  -7  -5   3   58.39    5.60
  -5   7   3   64.49    4.30
  -7  -5   3   64.79    6.10
   5  -7   3   59.39    4.90
  -5   7   3   66.79    5.00
   5  -7   3   58.59    4.60
   7   5   3   56.19    4.60
  -5   7   3   64.39    4.70
  -4   7  -3    1.60    2.10
  -7  -4  -3    3.30    2.10
  -4   7  -3    3.00    1.40
   7   4  -3    2.70    1.70
   7   4  -3    2.20    1.50
  -7  -4  -3    2.80    2.40
  -7  -4  -3    3.60    1.70
   4  -7  -3    1.10    2.00
   4  -7  -3    1.90    1.10
  -4   7  -3    1.10    1.10
  -4   7  -3    0.90    1.50
  -7  -4   3    3.50    2.60
   4  -7   3    4.00    2.00
  -4   7   3    1.90    1.70
  -4   7   3    4.00    1.20
   4  -7   3    3.70    1.70
   7   4   3    1.80    1.70
  -4   7   3    5.60    2.20
  -4   7   3    1.20    1.60
  -7  -4   3    2.90    2.40
  -3   7  -3   26.20    3.50
  -3   7  -3   31.00    3.00
  -3   7  -3   27.70    3.40
   3  -7  -3   26.00    3.70
  -7  -3  -3   22.10    3.90
  -3   7  -3   26.40    2.10
  -7  -3  -3   32.50    3.90
   7   3  -3   25.90    2.90
   3  -7  -3   29.70    2.40
   7   3  -3   27.70    3.40
  -3   7   3   26.10    3.40
   3  -7   3   21.90    3.40
   3  -7   3   31.20    3.20
  -3   7   3   18.10    3.10
   7   3   3   26.70    3.50
  -7  -3   3   27.50    1.80
   7   3   3   23.20    3.00
  -3   7   3   30.40    2.40
  -7  -3   3   26.80    4.00
  -7  -3   3   30.30    4.30
  -3   7   3   22.10    3.20
  -7  -2  -3    7.60    2.20
   2  -7  -3   10.00    1.50
   7   2  -3    9.40    2.10
  -2   7  -3    6.40    2.20
   7   2  -3    9.10    1.90
  -7  -2  -3    9.10    2.70
  -2   7  -3    7.60    1.20
  -2   7  -3    6.50    2.20
   2  -7  -3    6.10    2.30
   7   2   3    9.70    2.30
  -7  -2   3    7.70    2.60
   2  -7   3   10.20    2.30
   2  -7   3    8.40    1.90
  -2   7   3    7.80    2.10
   7   2   3    9.00    2.00
  -2   7   3    8.10    2.30
  -2   7   3   12.30    1.90
   7   2   3    9.50    1.00
  -7  -2   3   11.60    1.40
  -2   7   3    7.70    2.30
  -7  -2   3    8.80    2.60
  -7  -1  -3   52.59    4.10
   7   1  -3   54.89    3.30
   1  -7  -3   57.79    2.70
  -1   7  -3   49.80    4.40
  -1   7  -3   53.29    4.30
   7   1  -3   52.99    4.00
  -7  -1  -3   46.90    4.20
   1  -7  -3   50.99    4.40
   1  -7   3   53.79    3.80
   7   1   3   58.29    2.40
  -1   7   3   51.69    4.60
   7   1   3   53.49    3.80
  -7  -1   3   48.50    5.10
  -1   7   3   44.90    4.10
   1  -7   3   59.49    4.40
  -1   7   3   52.69    3.90
   7   1   3   51.79    3.90
  -1   7   3   57.69    3.40
  -7  -1   3   54.09    4.70
  -7  -1   3   52.79    2.70
   0   7  -3    0.60    1.50
   7   0  -3    0.50    1.00
   7   0  -3    1.60    1.50
  -7   0  -3    0.80    1.40
   0  -7  -3    1.20    0.80
  -7   0  -3    0.70    1.50
   0   7  -3   -0.70    1.70
   0  -7  -3   -0.60    1.50
   0   7   3   -1.10    1.70
   0  -7   3    0.30    1.60
   0   7   3   -0.60    1.10
  -7   0   3    2.00    2.10
   7   0   3   -0.20    1.40
   0   7   3   -0.40    1.30
  -7   0   3    0.50    0.90
   0  -7   3    0.90    1.50
  -7   0   3   -1.70    1.60
   7   0   3   -0.50    1.30
   0   7   3   -1.30    1.30
   7   0   3   -0.60    0.60
   1   7  -3   45.80    4.90
  -1  -7  -3   52.69    4.40
  -7   1  -3   58.79    3.60
  -7   1  -3   58.99    3.70
   7  -1  -3   49.50    3.90
   7  -1  -3   52.39    2.90
  -7   1  -3   50.29    3.60
  -1  -7  -3   53.29    2.60
   1   7  -3   58.29    4.40
   7  -1   3   51.99    3.90
  -1  -7   3   59.49    4.20
  -7   1   3   48.80    4.40
   1   7   3   49.10    3.70
   1   7   3   49.50    4.90
   7  -1   3   59.09    3.00
  -1  -7   3   54.39    4.00
   1   7   3   51.79    3.60
   7  -1   3   50.29    3.70
   1   7   3   61.99    4.30
  -7   1   3   52.79    3.00
  -7   1   3   50.99    4.60
   7  -2  -3   11.10    2.50
  -2  -7  -3    7.80    1.20
   2   7  -3    7.80    2.20
  -7   2  -3    7.50    1.80
  -7   2  -3    9.80    1.80
  -2  -7  -3    7.30    2.20
  -7   2  -3    9.60    1.80
   7  -2  -3    7.60    1.40
   2   7  -3   13.40    3.10
   7  -2  -3    4.70    2.10
   2   7   3    9.10    2.20
   2   7   3    9.00    2.80
  -7   2   3   11.10    2.70
   2   7   3    8.80    2.00
  -7   2   3    9.60    1.60
  -2  -7   3    8.90    2.10
   7  -2   3    8.80    2.10
  -7   2   3   10.70    2.40
   7  -2   3    8.30    1.90
  -2  -7   3    6.80    2.00
   2   7   3    9.70    2.00
  -7   2   3    7.40    1.50
   7  -2   3    6.90    1.60
  -3  -7  -3   31.60    4.20
   3   7  -3   21.20    3.20
   7  -3  -3   26.90    3.40
   3   7  -3   35.00    4.90
  -7   3  -3   30.60    2.90
  -3  -7  -3   24.20    2.10
   3   7  -3   27.80    1.90
  -3  -7  -3   27.40    3.70
  -7   3  -3   24.80    2.20
   7  -3  -3   29.80    3.90
  -7   3  -3   28.20    2.30
   7  -3  -3   27.50    2.10
  -7   3   3   32.40    2.80
   3   7   3   30.70    3.10
   7  -3   3   29.60    3.50
   7  -3   3   28.80    3.00
  -7   3   3   25.80    3.20
   7  -3   3   23.70    3.00
  -7   3   3   25.70    2.70
  -7   3   3   34.30    2.80
  -3  -7   3   27.20    3.60
  -3  -7   3   28.30    3.20
   3   7   3   24.40    4.20
   3   7   3   28.10    3.20
   3   7   3   27.70    3.10
   7  -4  -3    2.10    2.20
   7  -4  -3    4.60    1.10
   4   7  -3    1.00    2.00
  -4  -7  -3    1.10    2.30
  -4  -7  -3   -0.20    1.70
  -4  -7  -3    4.30    1.40
   4   7  -3    0.40    1.70
   4   7  -3    1.70    1.00
   7  -4  -3    1.70    1.60
   7  -4   3    1.60    1.70
  -7   4   3    3.10    1.40
   4   7   3    2.10    1.40
  -7   4   3    0.70    1.30
   7  -4   3    2.20    1.50
  -4  -7   3    0.60    2.10
  -7   4   3    1.40    1.40
   4   7   3    2.20    2.40
  -4  -7   3    1.70    1.40
   4   7   3    2.90    1.90
   7  -4   3    0.70    1.40
   7  -4   3    0.70    1.60
   4   7   3    2.30    1.30
  -7   4   3    3.30    1.80
  -5  -7  -3   66.39    5.40
   5   7  -3   70.29    3.60
  -5  -7  -3   58.59    3.60
   7  -5  -3   61.69    4.50
  -5  -7  -3   55.29    5.50
   5   7  -3   59.29    4.80
   7  -5  -3   66.29    5.40
   5   7  -3   66.49    6.30
  -7   5   3   57.09    4.00
  -7   5   3   61.09    4.40
   5   7   3   63.99    3.60
  -5  -7   3   66.99    6.20
   7  -5   3   64.09    4.20
   7  -5   3   64.99    4.10
  -7   5   3   64.99    4.20
  -5  -7   3   62.49    4.00
   5   7   3   63.99    3.80
   7  -5   3   64.09    4.50
   7  -5   3   56.89    4.50
  -5  -7   3   54.79    5.20
   5   7   3   60.19    4.50
   5   7   3   60.49    5.70
   7  -6  -3    7.70    3.00
   7  -6  -3    4.70    1.90
   6   7  -3    7.70    2.60
  -6  -7  -3    5.40    1.80
   6   7  -3    6.60    1.80
  -6  -7  -3    8.40    3.20
  -6  -7  -3    6.80    3.10
   6   7  -3    7.30    3.30
   7  -6   3    5.70    1.90
  -6  -7   3    9.60    3.20
   7  -6   3    7.00    2.30
  -7   6   3    9.10    2.50
  -6  -7   3   10.60    3.30
  -7   6   3    7.80    2.00
   6   7   3   10.20    2.00
   6   7   3    8.20    2.50
   6   7   3    5.10    1.40
   7  -6   3    6.10    2.10
  -7   6   3    6.90    2.20
   7  -6   3    4.80    2.40
  -6  -7   3    6.10    1.80
  -7  -7  -3   -3.30    2.00
  -7   7  -3   -1.40    1.10
   7   7  -3    0.70    1.50
  -7  -7  -3   -0.80    1.40
  -7  -7  -3    1.60    2.40
   7  -7  -3    0.90    2.50
   7  -7  -3    2.90    1.70
   7   7  -3   -1.00    2.00
  -7   7   3    1.80    1.90
  -7  -7   3    0.40    2.90
  -7  -7   3   -0.50    2.50
  -7   7   3   -0.70    1.50
  -7   7   3   -0.50    1.80
   7  -7   3    1.60    1.90
   7  -7   3   -0.60    1.80
   7  -7   3   -2.00    1.80
   7   7   3   -0.80    1.80
   8   7  -3    1.40    2.20
   7  -8  -3    4.60    2.00
  -7   8  -3    2.10    1.40
  -8  -7  -3    0.10    1.60
  -8  -7  -3    1.80    2.80
   8   7  -3    2.00    1.60
  -8  -7  -3    1.70    2.70
   7  -8  -3    6.00    2.80
  -7   8  -3    4.10    1.60
   7  -8   3    3.60    2.40
  -8  -7   3    1.60    3.00
   7  -8   3    5.80    2.40
  -8  -7   3    2.40    3.00
   8   7   3    4.10    2.40
   7  -8   3    4.30    2.30
  -7   8   3    1.50    2.40
  -7   8   3    2.50    1.90
  -7   8   3    5.40    2.40
  -8  -6  -3    4.30    2.70
   8   6  -3    3.10    1.90
   6  -8  -3    4.90    1.90
   8   6  -3    4.40    2.30
  -8  -6  -3    0.70    1.70
  -6   8  -3    3.70    1.60
  -8  -6  -3    5.00    3.30
   6  -8  -3    3.30    2.70
  -6   8  -3    3.30    1.80
   6  -8   3    4.40    2.50
   6  -8   3    1.10    2.10
   6  -8   3    4.10    2.00
  -6   8   3    6.10    2.60
  -6   8   3    4.90    2.50
   8   6   3    6.70    2.60
  -6   8   3    3.90    1.90
  -8  -6   3    5.20    3.20
  -8  -6   3   -0.50    3.00
  -5   8  -3    1.30    1.80
  -8  -5  -3    6.90    2.90
  -8  -5  -3    5.80    2.10
  -5   8  -3    2.00    1.40
  -8  -5  -3    5.40    3.10
   5  -8  -3    4.90    1.60
   8   5  -3    4.50    2.00
  -5   8  -3    3.80    2.30
   5  -8  -3    3.60    2.60
   8   5  -3    5.70    2.20
  -8  -5   3    1.00    2.90
   5  -8   3    3.10    1.90
  -5   8   3    2.30    2.00
  -5   8   3    1.60    2.20
   8   5   3    4.30    2.30
   5  -8   3    6.10    2.60
  -5   8   3    7.60    2.60
  -8  -5   3    4.80    3.20
  -8  -4  -3    0.10    2.30
  -8  -4  -3   -0.60    1.80
   8   4  -3    3.40    1.90
   4  -8  -3   -0.80    1.10
  -4   8  -3    0.70    2.10
   4  -8  -3    1.00    2.00
  -4   8  -3    1.80    2.00
   8   4  -3    1.60    1.70
  -4   8   3    1.70    2.10
  -8  -4   3   -0.80    2.40
  -4   8   3    3.30    2.10
  -4   8   3    1.10    1.80
  -8  -4   3   -3.40    2.30
   4  -8   3   -4.10    1.30
   4  -8   3   -0.60    1.70
  -4   8   3    1.60    1.10
   8   4   3    1.70    2.00
   8   3  -3   11.10    2.60
  -8  -3  -3   22.00    4.00
  -3   8  -3   16.90    3.30
  -3   8  -3   20.00    3.20
   3  -8  -3   17.40    3.40
   8   3  -3   17.70    2.60
   3  -8  -3   20.70    2.20
  -8  -3  -3   16.50    3.30
  -3   8   3   22.80    3.60
  -8  -3   3   16.80    3.80
   3  -8   3   21.60    3.60
  -3   8   3   25.60    3.70
   8   3   3   20.40    3.10
  -8  -3   3   19.60    3.80
  -3   8   3   26.00    2.80
  -3   8   3   23.90    3.50
   8   3   3   17.80    3.10
   3  -8   3   15.20    2.60
   2  -8  -3   85.69    3.50
  -2   8  -3   78.29    5.50
  -8  -2  -3   75.49    5.80
   2  -8  -3   88.89    5.90
  -2   8  -3   87.39    5.60
  -8  -2  -3   82.59    5.40
   8   2  -3   74.89    5.10
   8   2  -3   84.69    4.60
  -2   8   3   72.79    5.60
   2  -8   3   81.69    4.80
   8   2   3   78.79    5.00
  -8  -2   3   84.99    6.20
   2  -8   3   86.29    5.80
  -2   8   3   77.59    5.20
  -8  -2   3   73.89    6.10
  -2   8   3   84.49    4.40
   8   2   3   83.09    5.30
  -2   8   3   71.19    5.30
   8   1  -3   11.00    2.50
  -8  -1  -3   12.20    2.90
   1  -8  -3   11.90    2.80
   1  -8  -3   10.90    1.60
  -1   8  -3   15.90    3.20
  -1   8  -3   11.50    2.70
   8   1  -3   11.60    2.00
  -8  -1  -3   14.00    2.80
   8   1   3   12.80    2.50
  -1   8   3   16.30    2.30
  -8  -1   3    9.10    2.90
  -8  -1   3   11.20    3.00
  -1   8   3   11.20    2.80
   1  -8   3    8.60    2.50
   8   1   3    9.30    2.30
   1  -8   3   12.80    2.60
  -1   8   3   10.50    2.70
  -1   8   3   10.60    2.50
  -8   0  -3    3.10    1.90
   0   8  -3   -1.40    2.00
   8   0  -3   -0.60    1.00
   0   8  -3   -0.30    1.90
  -8   0  -3    3.10    1.80
   0  -8  -3    0.70    1.90
   8   0  -3   -0.40    1.50
  -8   0   3   -0.30    2.00
  -8   0   3   -1.00    2.00
   0  -8   3   -0.40    1.60
  -8   0   3   -0.90    0.80
   0   8   3    1.20    1.70
   0  -8   3    1.10    1.60
   8   0   3    1.30    1.70
   0   8   3    1.40    1.60
   0   8   3   -2.60    1.60
   0   8   3    0.20    1.30
   8   0   3    1.60    1.50
   8  -1  -3   13.60    2.00
   1   8  -3   10.90    3.00
  -1  -8  -3   12.60    3.00
  -8   1  -3   10.00    2.30
   1   8  -3   10.40    2.80
   8  -1  -3   14.80    2.90
  -8   1  -3   16.00    2.60
   1   8   3   10.90    2.30
  -8   1   3   16.20    3.20
  -8   1   3   12.80    1.80
  -8   1   3   12.30    3.10
  -1  -8   3   13.10    2.70
   8  -1   3   10.90    1.60
   1   8   3   15.10    2.50
   1   8   3    8.90    2.50
   8  -1   3    9.10    2.30
  -1  -8   3   11.00    2.50
   1   8   3   14.50    3.60
   8  -1   3   12.20    2.50
  -8   2  -3   78.79    4.40
   2   8  -3   72.09    6.30
   8  -2  -3   75.69    5.20
   2   8  -3   76.99    5.40
  -8   2  -3   89.49    6.20
   8  -2  -3   85.09    3.90
  -2  -8  -3   86.39    5.90
  -8   2  -3   78.79    4.70
  -2  -8   3   72.99    4.90
  -8   2   3   82.59    5.40
   2   8   3   81.09    5.10
  -8   2   3   85.39    4.10
   2   8   3   75.09    4.70
   8  -2   3   76.99    4.90
  -8   2   3   77.59    5.80
   8  -2   3   84.09    4.10
   2   8   3   84.49    4.90
  -8   2   3   83.19    3.90
   2   8   3   81.29    6.50
   8  -2   3   77.29    5.00
  -2  -8   3   82.79    5.40
  -8   3  -3   20.20    2.40
   8  -3  -3   20.70    3.60
   8  -3  -3   18.60    2.00
  -8   3  -3   19.40    2.90
  -3  -8  -3   16.10    3.30
   3   8  -3   14.60    3.00
   8  -3  -3   21.60    3.40
  -8   3  -3   18.90    2.20
   3   8  -3   25.60    4.60
   8  -3   3   12.90    2.70
   8  -3   3   19.60    3.00
   3   8   3   17.90    2.80
  -8   3   3   17.80    2.20
   3   8   3   17.30    3.90
  -8   3   3   20.90    2.50
  -3  -8   3   13.60    2.90
  -8   3   3   21.70    3.20
   8  -3   3   22.70    2.80
   3   8   3   17.10    2.80
   3   8   3   18.90    2.70
  -3  -8   3   19.80    2.90
   4   8  -3    1.00    1.90
   4   8  -3    3.50    2.70
   8  -4  -3    0.70    1.70
   8  -4  -3   -0.40    2.10
  -8   4  -3   -0.20    0.90
  -8   4  -3    4.10    1.90
  -8   4  -3    0.90    1.10
  -4  -8  -3    0.60    2.30
   8  -4   3    1.80    1.70
  -8   4   3    1.20    1.40
  -8   4   3    0.40    1.60
   4   8   3    0.50    1.30
   4   8   3    1.90    1.90
   4   8   3    6.40    2.80
   8  -4   3   -0.20    1.30
  -4  -8   3    1.00    2.30
   8  -4   3   -1.80    1.70
  -4  -8   3    1.00    1.50
  -8   4   3   -0.50    1.20
   4   8   3    2.40    1.60
   8  -5  -3   -0.40    2.20
   5   8  -3    4.10    2.80
  -5  -8  -3    2.70    2.80
   8  -5  -3    6.10    2.30
   5   8  -3    6.60    2.80
  -5  -8  -3    3.50    1.60
  -8   5   3    4.60    1.90
   8  -5   3    6.70    2.10
  -8   5   3    7.50    2.00
   5   8   3    5.60    2.90
   5   8   3    4.20    2.10
   8  -5   3    7.00    2.30
  -8   5   3    2.30    1.90
   5   8   3    4.10    1.60
   8  -5   3    2.70    1.80
  -5  -8   3    4.20    2.70
   8  -5   3    6.10    2.20
  -5  -8   3    5.50    2.00
   5   8   3    4.40    1.80
   6   8  -3    3.60    2.50
  -6  -8  -3    1.00    1.50
  -6  -8  -3    6.60    3.10
   8  -6  -3    4.70    2.40
   8  -6  -3    0.20    2.60
   8  -6   3    5.70    2.40
   8  -6   3    5.30    2.10
  -8   6   3    3.80    1.90
  -6  -8   3    1.70    1.60
  -6  -8   3    3.80    3.10
  -8   6   3    3.00    2.10
   6   8   3    1.80    2.10
   8  -6   3    2.80    2.10
   8  -6   3    3.10    1.70
  -8   6   3    5.20    2.00
   8  -7  -3    1.00    1.80
  -7  -8  -3   -0.30    2.60
   8  -7  -3    0.90    2.50
   7   8  -3    4.40    2.60
  -7  -8  -3    2.30    1.50
   8  -7   3    3.60    2.30
   8  -7   3    3.60    2.20
  -8   7   3    2.00    1.90
  -8   7   3   -0.80    1.70
   8  -7   3    2.70    2.30
  -7  -8   3    2.40    3.00
   7   8   3    1.90    2.10
  -8   7   3    6.60    2.70
  -8  -8  -3    2.00    1.60
   8  -8  -3    2.20    2.80
   8   8  -3   -2.90    2.10
   8  -8  -3   -0.40    1.60
  -8   8  -3   -0.20    1.40
  -8  -8  -3   -3.50    2.30
   8   8   3   -0.20    2.10
  -8   8   3    0.30    1.70
  -8   8   3   -0.70    2.00
   8  -8   3    1.90    2.20
   8  -8   3   -2.80    1.90
  -8   8   3   -0.50    2.10
   8  -8   3   -0.50    1.90
  -8  -8   3    3.70    3.30
  -9  -8  -3    6.20    2.40
  -9  -8  -3    4.70    3.40
   8  -9  -3    4.70    3.20
  -8   9  -3    6.40    1.60
   9   8  -3    2.00    2.60
   9   8   3    1.90    2.60
  -8   9   3    3.40    2.10
   8  -9   3   -1.00    2.20
  -9  -8   3    5.40    3.80
  -8   9   3    4.20    2.60
   8  -9   3    4.70    2.70
  -8   9   3   10.40    3.30
   9   7  -3   21.90    3.40
   7  -9  -3   21.40    4.30
  -7   9  -3   18.60    2.70
   9   7  -3   19.10    3.70
  -9  -7  -3   19.20    3.30
  -7   9  -3   18.50    3.90
  -9  -7  -3   23.70    5.50
  -9  -7  -3   27.20    4.90
  -7   9   3   19.60    4.10
   7  -9   3   22.20    3.40
  -7   9   3   27.90    4.30
  -7   9   3   24.30    3.50
   9   7   3   27.90    4.40
  -9  -7   3   17.10    4.30
   7  -9   3   19.90    4.00
  -9  -7   3   21.50    5.30
   9   6  -3    5.60    2.60
  -6   9  -3    7.50    2.30
  -9  -6  -3    5.90    3.50
   9   6  -3    4.90    2.30
  -9  -6  -3    9.50    2.60
  -9  -6  -3    6.20    3.30
  -6   9  -3    8.70    3.20
   6  -9  -3    7.70    3.10
  -6   9   3    1.80    2.40
  -9  -6   3   13.70    4.30
  -9  -6   3    7.30    3.40
  -6   9   3    5.60    2.40
   9   6   3    4.50    2.50
   6  -9   3    7.60    2.90
  -6   9   3    9.60    3.30
   6  -9   3    4.90    2.40
   5  -9  -3   11.50    3.30
  -5   9  -3   12.90    2.90
  -9  -5  -3   10.90    3.40
   9   5  -3    9.50    2.70
  -5   9  -3   19.50    3.70
  -9  -5  -3   12.00    4.20
   9   5  -3    5.40    2.30
  -9  -5  -3    9.30    2.70
  -5   9   3    5.50    2.70
   5  -9   3   12.00    2.90
  -9  -5   3    7.00    3.40
  -5   9   3   12.00    3.10
  -9  -5   3   10.20    3.90
   5  -9   3   10.10    3.10
  -5   9   3   11.50    2.90
   9   5   3   11.10    2.90
  -4   9  -3   16.40    3.50
   9   4  -3   13.00    2.80
   9   4  -3   14.40    3.00
  -9  -4  -3   17.00    4.20
  -4   9  -3   13.10    2.90
   4  -9  -3   18.80    3.90
  -9  -4  -3   10.00    3.10
  -9  -4   3    8.90    3.40
  -4   9   3   13.30    3.10
  -9  -4   3   10.80    3.70
  -4   9   3   14.70    3.60
  -4   9   3   15.70    2.70
   9   4   3   15.80    3.30
   4  -9   3    7.70    2.20
   4  -9   3   11.30    3.20
   9   4   3   12.90    2.70
  -4   9   3   12.60    3.20
   9   3  -3   38.70    4.60
  -3   9  -3   34.80    4.40
  -9  -3  -3   32.30    4.80
   3  -9  -3   36.90    4.90
  -3   9  -3   39.90    4.70
  -9  -3  -3   37.10    4.70
   9   3  -3   38.90    4.00
   9   3   3   40.50    4.50
  -3   9   3   35.90    4.70
  -3   9   3   34.30    4.60
  -3   9   3   37.10    4.50
   3  -9   3   40.00    4.20
  -9  -3   3   33.20    5.20
   3  -9   3   42.30    5.30
  -9  -3   3   28.10    4.70
   9   3   3   40.40    4.60
  -3   9   3   40.40    3.40
  -2   9  -3    4.20    2.60
   2  -9  -3    8.00    3.10
   9   2  -3    6.00    2.20
  -9  -2  -3    3.60    2.40
  -9  -2  -3    6.00    2.70
   9   2  -3    4.70    2.00
  -2   9  -3    1.80    2.20
  -2   9   3    7.20    2.40
   2  -9   3    4.00    2.10
  -2   9   3    5.30    2.50
   9   2   3    4.40    2.20
  -2   9   3    4.60    2.40
   2  -9   3    5.10    2.50
  -9  -2   3    2.50    2.70
   9   2   3    4.20    2.10
  -9  -2   3    8.20    3.20
  -2   9   3    7.10    2.10
  -9  -1  -3   36.20    4.60
  -9  -1  -3   36.80    4.20
  -1   9  -3   27.80    3.90
   9   1  -3   35.50    4.40
   1  -9  -3   35.70    4.70
   9   1  -3   35.90    3.50
  -1   9  -3   28.40    4.40
   1  -9   3   24.80    3.50
   1  -9   3   31.60    4.20
   9   1   3   30.50    3.90
   9   1   3   29.10    3.90
  -9  -1   3   28.80    4.40
  -1   9   3   36.10    4.60
  -1   9   3   32.90    3.60
  -9  -1   3   29.70    4.50
  -1   9   3   35.60    4.30
  -1   9   3   30.80    4.70
   9   0  -3    0.10    1.70
   0   9  -3    0.60    2.20
   9   0  -3   -0.90    1.30
  -9   0  -3   -1.70    1.70
   0  -9  -3   -0.60    2.00
  -9   0  -3    0.20    1.90
   0   9  -3    0.40    2.00
   0   9   3    0.80    2.40
  -9   0   3   -1.50    2.10
   0   9   3    1.40    1.80
   0  -9   3    0.10    1.80
   0  -9   3    0.60    1.70
  -9   0   3    0.60    2.40
   0   9   3   -0.30    1.50
   9   0   3    0.30    1.40
   9   0   3   -0.80    1.80
   0   9   3   -1.90    1.50
   9  -1  -3   31.70    2.90
   9  -1  -3   26.90    3.70
   1   9  -3   30.30    4.30
  -1  -9  -3   38.90    5.00
  -9   1  -3   34.40    4.00
  -9   1  -3   35.00    4.10
   1   9  -3   32.00    5.00
  -1  -9   3   35.70    4.20
  -9   1   3   29.50    4.20
   9  -1   3   40.10    4.50
   1   9   3   35.30    3.90
   1   9   3   31.20    4.10
  -1  -9   3   32.20    4.20
   9  -1   3   34.50    4.20
   1   9   3   34.60    4.20
  -9   1   3   39.20    5.20
   1   9   3   28.90    4.50
   2   9  -3   -0.80    2.40
  -9   2  -3    8.50    2.40
   9  -2  -3    4.20    1.70
  -2  -9  -3    4.90    2.70
   9  -2  -3    4.20    2.30
  -9   2  -3    7.00    2.10
   2   9  -3    4.80    2.60
  -9   2   3    2.70    2.80
   2   9   3    0.80    2.50
   2   9   3    4.80    2.20
  -9   2   3    3.50    2.60
   9  -2   3    7.70    2.50
  -2  -9   3    2.00    2.20
   2   9   3    4.50    2.10
   2   9   3    3.70    2.00
  -9   2   3    4.00    1.30
   9  -2   3    7.10    2.40
  -2  -9   3    3.70    2.00
   3   9  -3   36.60    4.60
  -3  -9  -3   42.40    5.40
   3   9  -3   40.10    6.00
  -9   3  -3   35.10    3.30
   9  -3  -3   33.90    4.50
  -9   3  -3   40.20    3.80
   9  -3   3   36.70    4.40
   3   9   3   39.90    4.50
  -9   3   3   38.00    4.20
   3   9   3   38.90    4.10
  -9   3   3   37.20    3.20
  -9   3   3   43.90    3.10
  -3  -9   3   35.80    4.60
  -3  -9   3   36.40    4.30
   9  -3   3   42.80    3.40
   3   9   3   40.60    4.40
   3   9   3   41.30    6.20
   9  -3   3   39.50    4.50
   4   9  -3   16.00    3.50
  -4  -9  -3   10.90    3.20
   9  -4  -3   15.20    3.50
  -9   4  -3   14.40    2.00
   9  -4  -3   11.70    3.00
  -9   4  -3   15.80    3.00
   4   9  -3   16.20    4.40
   4   9   3   18.10    2.80
   4   9   3   15.50    3.10
   9  -4   3   10.00    2.30
  -9   4   3   15.30    2.50
  -9   4   3   16.00    2.40
   9  -4   3   12.30    3.00
  -4  -9   3   10.50    2.60
  -4  -9   3   10.80    3.20
   4   9   3   20.10    4.70
   4   9   3   14.10    2.80
   9  -4   3   18.20    3.20
  -9   4   3   12.20    2.80
   5   9  -3   12.60    3.20
   9  -5  -3    7.90    3.10
  -5  -9  -3   14.30    3.70
   5   9  -3   12.30    4.20
   9  -5  -3   10.90    3.00
  -9   5  -3   10.50    2.60
   9  -5   3   13.50    2.80
   5   9   3   13.20    3.10
   9  -5   3   11.20    3.00
  -5  -9   3   10.60    3.70
   5   9   3   11.40    3.70
  -9   5   3   12.00    2.50
  -9   5   3   11.70    2.60
  -9   5   3   13.30    2.60
   5   9   3   12.80    2.40
   5   9   3   12.00    2.50
  -5  -9   3    7.90    2.50
   9  -5   3   13.20    2.70
   6   9  -3    8.00    2.90
  -6  -9  -3    6.50    3.30
   9  -6  -3    9.70    3.40
   9  -6  -3    7.60    2.80
   9  -6   3    2.20    2.10
  -9   6   3    6.30    2.20
  -9   6   3    6.60    2.30
   9  -6   3    4.30    2.30
  -9   6   3    4.50    2.20
   6   9   3    9.40    2.90
   9  -6   3    6.60    2.40
   9  -6   3    6.10    2.70
  -6  -9   3    3.60    3.10
   9  -7  -3   14.50    4.00
  -7  -9  -3   22.90    4.70
   9  -7  -3   17.50    3.50
   7   9  -3   18.80    3.80
   9  -7   3   24.30    3.90
   9  -7   3   25.00    3.50
   9  -7   3   17.80    3.40
  -7  -9   3   31.80    5.40
  -9   7   3   20.30    3.10
   7   9   3   22.20    3.90
  -9   7   3   24.80    3.80
   9  -7   3   20.20    3.50
  -9   7   3   20.90    3.80
   9  -8  -3    7.00    2.60
  -9   8  -3    6.00    2.30
   9  -8  -3    5.10    3.40
  -8  -9  -3    6.50    3.40
   8   9  -3    3.40    2.80
   9  -8   3    1.30    2.40
   8   9   3    2.30    2.60
  -9   8   3    7.30    2.30
  -9   8   3    5.70    2.80
   9  -8   3    2.10    2.20
  -9   8   3    4.40    2.30
  -8  -9   3   11.40    4.10
   9  -9  -3   -5.00    2.60
  -9  -9  -3   -1.60    3.00
   9   9  -3    1.20    2.60
   9  -9  -3   -4.20    2.40
  -9   9   3   -0.50    2.20
   9   9   3   -1.10    2.40
  -9   9   3   -1.10    2.30
   9  -9   3   -2.00    2.10
   9  -9   3    1.40    2.10
  -9   9   3   -1.60    1.90
  -9  -9   3    0.00    3.00
 -10  -9  -3    6.80    3.80
  -9  10  -3    9.10    1.90
  -9  10  -3    9.00    3.40
   9 -10  -3    7.50    3.70
  10   9  -3    9.00    3.30
 -10  -9   3   11.30    4.80
  -9  10   3    8.30    3.20
  10   9   3    3.80    3.20
  -9  10   3    2.70    2.50
  -9  10   3   -1.40    2.80
   9 -10   3    4.20    2.70
   8 -10  -3   18.90    4.60
  10   8  -3   23.30    4.30
  -8  10  -3   21.70    4.40
 -10  -8  -3   20.90    4.90
  -8  10  -3   16.30    2.80
 -10  -8  -3   19.30    3.90
   8 -10   3   16.40    4.10
 -10  -8   3   21.30    5.20
  -8  10   3   16.10    3.20
  -8  10   3   23.80    4.50
  10   8   3   23.30    4.30
  -8  10   3   20.50    4.50
  10   7  -3   11.40    3.20
  -7  10  -3    8.20    3.40
  -7  10  -3   11.30    2.70
 -10  -7  -3   14.10    4.60
 -10  -7  -3    8.30    3.70
  10   7  -3   10.00    2.70
 -10  -7  -3   11.60    3.00
   7 -10  -3   10.40    3.80
 -10  -7   3   10.70    4.30
  -7  10   3    9.10    3.40
   7 -10   3   11.60    3.10
   7 -10   3   14.10    3.70
  -7  10   3    7.40    2.80
  10   7   3   13.40    3.30
  -7  10   3    8.20    3.50
 -10  -7   3   10.80    4.30
 -10  -6  -3   30.00    4.90
  -6  10  -3   27.30    3.90
  -6  10  -3   27.50    4.50
  10   6  -3   32.00    4.30
   6 -10  -3   25.30    4.70
 -10  -6  -3   23.00    3.90
  10   6  -3   21.30    3.60
 -10  -6  -3   26.90    5.40
  -6  10   3   28.70    5.00
   6 -10   3   25.20    4.00
   6 -10   3   28.50    4.70
  10   6   3   24.90    4.20
 -10  -6   3   32.90    5.80
  -6  10   3   27.40    4.20
  -6  10   3   25.50    4.40
 -10  -6   3   26.00    5.40
 -10  -5  -3    8.70    3.50
 -10  -5  -3   10.60    3.10
   5 -10  -3    3.10    3.10
  10   5  -3    3.60    2.10
 -10  -5  -3    9.20    4.00
  -5  10  -3    9.80    3.30
  -5  10  -3    9.80    2.80
  10   5  -3    9.70    2.90
  -5  10   3   10.70    3.30
   5 -10   3    9.90    2.90
  -5  10   3   11.00    3.50
  -5  10   3    6.30    2.80
  10   5   3    8.10    3.00
 -10  -5   3    7.60    3.90
 -10  -5   3   10.80    4.40
   5 -10   3    6.20    2.80
  -4  10  -3   50.19    5.50
 -10  -4  -3   60.69    7.30
  10   4  -3   56.39    4.70
   4 -10  -3   45.10    5.70
 -10  -4  -3   56.89    6.20
  10   4  -3   54.19    5.60
  -4  10  -3   44.10    5.00
  -4  10   3   41.80    5.40
  -4  10   3   51.99    5.70
 -10  -4   3   52.59    6.80
   4 -10   3   54.89    6.30
  -4  10   3   42.00    5.00
  10   4   3   48.80    5.40
   4 -10   3   57.79    4.90
 -10  -4   3   38.90    5.70
  10   4   3   54.79    4.70
  -3  10  -3   11.90    3.20
   3 -10  -3   13.60    3.40
 -10  -3  -3   11.80    3.70
  -3  10  -3   11.50    3.20
 -10  -3  -3    8.70    3.10
  10   3  -3   10.10    2.90
  10   3  -3   11.10    2.60
 -10  -3   3    4.70    3.40
 -10  -3   3    5.40    3.60
  -3  10   3   10.20    3.10
  10   3   3   12.10    3.10
  -3  10   3    6.10    2.50
  -3  10   3    9.90    3.20
  -3  10   3    9.80    2.50
   3 -10   3    6.90    2.90
   3 -10   3    8.60    2.50
  10   3   3    9.40    2.60
 -10  -2  -3   22.60    4.00
  10   2  -3   18.60    3.70
  -2  10  -3   20.50    4.00
 -10  -2  -3   24.00    4.50
  -2  10  -3   24.60    4.40
  10   2  -3   21.60    3.20
   2 -10  -3   18.50    4.00
 -10  -2   3   20.20    4.50
  10   2   3   24.10    3.70
  10   2   3   28.10    4.20
  -2  10   3   20.70    3.80
  -2  10   3   19.10    4.00
  -2  10   3   18.90    4.10
 -10  -2   3   20.90    4.40
  -2  10   3   27.40    3.50
   2 -10   3   23.40    3.60
   2 -10   3   21.10    4.10
 -10  -1  -3   29.10    4.30
  -1  10  -3   19.60    3.80
  10   1  -3   25.20    4.00
  10   1  -3   24.20    3.10
 -10  -1  -3   23.20    4.20
   1 -10  -3   27.00    4.50
  -1  10  -3   28.60    4.70
   1 -10   3   19.70    3.90
 -10  -1   3   24.70    4.70
  -1  10   3   25.20    3.40
  10   1   3   24.90    3.80
  -1  10   3   19.30    3.40
  10   1   3   27.10    4.10
 -10  -1   3   22.80    4.50
  -1  10   3   22.30    4.40
   1 -10   3   16.90    3.20
  -1  10   3   20.30    3.90
   0  10  -3   -0.60    2.10
  10   0  -3    0.00    1.90
   0  10  -3   -0.50    2.60
   0 -10  -3   -2.90    2.00
 -10   0  -3    1.00    2.40
  10   0  -3   -1.50    1.40
 -10   0  -3   -2.80    1.90
   0  10   3    0.80    2.10
   0 -10   3   -1.80    2.00
 -10   0   3   -2.00    2.40
   0 -10   3    1.80    2.20
   0  10   3   -0.80    2.40
   0  10   3    2.10    1.90
   0  10   3    1.10    2.00
  10   0   3    3.60    2.20
  10   0   3    0.10    1.90
 -10   0   3   -2.90    2.50
   1  10  -3   28.00    5.00
  -1 -10  -3   22.80    4.30
 -10   1  -3   21.40    3.70
  10  -1  -3   21.50    2.70
   1  10  -3   24.40    4.20
  10  -1  -3   21.30    3.80
 -10   1  -3   32.60    4.20
  -1 -10   3   21.30    3.80
   1  10   3   21.70    4.70
  10  -1   3   25.30    3.90
  -1 -10   3   30.50    4.30
 -10   1   3   21.50    4.10
   1  10   3   27.90    3.80
   1  10   3   29.60    4.20
 -10   1   3   29.20    4.80
   1  10   3   21.00    3.80
  10  -1   3   23.70    3.70
 -10   2  -3   27.10    3.90
  10  -2  -3   22.50    3.90
   2  10  -3   21.00    3.80
 -10   2  -3   27.40    3.60
   2  10  -3   22.80    4.90
  -2 -10  -3   22.10    4.10
   2  10   3   29.40    4.30
 -10   2   3   23.20    4.60
   2  10   3   23.00    4.90
 -10   2   3   20.70    4.00
  -2 -10   3   19.20    3.70
  10  -2   3   18.20    3.40
  -2 -10   3   21.10    3.80
   2  10   3   22.90    3.60
   2  10   3   21.20    3.60
  10  -2   3   24.90    3.70
   3  10  -3    9.20    2.90
  10  -3  -3    9.70    2.90
 -10   3  -3    7.30    2.30
 -10   3  -3   11.90    2.80
   3  10  -3    2.60    3.20
  -3 -10  -3   10.40    3.10
 -10   3   3   16.70    4.10
 -10   3   3   15.80    3.30
  -3 -10   3    9.20    2.60
  10  -3   3    9.50    2.80
  10  -3   3    8.30    2.60
   3  10   3    7.60    2.60
   3  10   3    7.40    3.80
  -3 -10   3   10.10    3.30
   3  10   3    4.30    2.30
   3  10   3   11.40    2.60
  -4 -10  -3   50.09    6.00
  10  -4  -3   52.29    5.70
   4  10  -3   56.99    7.30
  10  -4  -3   47.70    5.60
   4  10  -3   54.99    6.00
 -10   4  -3   59.79    5.00
 -10   4  -3   57.09    3.80
  10  -4   3   49.00    5.40
 -10   4   3   46.50    4.90
  -4 -10   3   55.29    5.00
   4  10   3   63.29    5.20
   4  10   3   52.59    4.40
  10  -4   3   57.19    4.90
   4  10   3   57.79    7.40
  -4 -10   3   52.69    6.10
   4  10   3   55.49    4.80
  -5 -10  -3   10.40    3.40
  10  -5  -3    3.50    2.90
  10  -5  -3    8.20    3.00
 -10   5  -3    7.10    2.60
 -10   5  -3    7.70    1.80
   5  10  -3    2.70    2.80
   5  10  -3   11.00    4.30
   5  10   3    8.40    3.00
  10  -5   3    8.60    2.60
 -10   5   3    7.90    2.50
 -10   5   3    9.40    2.40
 -10   5   3    9.80    2.20
  10  -5   3    6.00    2.50
  10  -5   3    6.80    2.60
  -5 -10   3   11.00    3.50
   5  10   3    9.90    2.30
   5  10   3    7.00    2.30
  -5 -10   3    9.70    2.80
   5  10   3   10.80    4.10
   6  10  -3   24.60    4.50
  10  -6  -3   34.90    4.80
  10  -6  -3   23.00    4.60
  -6 -10  -3   30.50    5.10
 -10   6   3   27.90    3.70
 -10   6   3   28.70    3.90
  10  -6   3   33.20    4.40
  10  -6   3   27.30    4.10
   6  10   3   30.00    4.50
  10  -6   3   25.40    4.00
 -10   6   3   20.70    3.30
  -6 -10   3   19.10    4.50
   7  10  -3   10.40    3.50
  10  -7  -3   12.90    3.20
  -7 -10  -3   11.40    3.90
  10  -7  -3   17.60    4.10
  -7 -10   3    9.20    3.90
   7  10   3    9.20    3.10
 -10   7   3   15.10    3.30
  10  -7   3   10.50    2.70
 -10   7   3   12.40    2.80
  10  -7   3   13.20    3.30
  10  -7   3    9.00    2.90
 -10   7   3   12.70    3.20
   8  10  -3   22.30    4.30
  10  -8  -3   20.20    5.00
  10  -8  -3   23.00    4.10
  -8 -10  -3   24.30    5.10
  10  -8   3   23.00    4.10
   8  10   3   20.50    4.30
 -10   8   3   27.00    3.90
  -8 -10   3   15.50    4.60
  10  -8   3   20.90    3.90
 -10   8   3   17.70    3.10
 -10   8   3   20.00    3.70
  10  -9  -3    7.20    2.90
   9  10  -3    9.50    3.70
  10  -9  -3    0.70    3.00
  -9 -10  -3    4.70    4.10
  10  -9   3    6.20    2.80
 -10   9   3    8.90    3.20
  -9 -10   3    4.60    4.00
  10  -9   3    7.90    3.00
   9  10   3    9.00    3.40
 -10   9   3    6.20    2.60
 -10   9   3    8.30    2.70
  10 -10  -3   -6.40    2.50
  10  10  -3   -2.30    2.80
 -10 -10  -3   -3.90    2.80
 -10  10   3   -2.80    2.40
 -10  10   3    1.50    2.50
  10 -10   3   -0.60    2.50
  10  10   3   -0.80    2.60
 -10 -10   3   -1.30    3.60
 -10  10   3    3.70    2.60
  11  10  -3   -1.70    2.40
 -10  11  -3    0.70    2.60
 -11 -10  -3    0.80    3.80
 -10  11  -3   -2.20    1.50
  10 -11  -3   -2.90    3.00
 -10  11   3   -2.20    2.40
 -10  11   3    3.30    3.20
  10 -11   3    2.60    2.60
 -11 -10   3   -4.00    3.60
  11  10   3    1.50    3.10
 -10  11   3    1.90    2.90
 -11  -9  -3    6.30    4.40
  11   9  -3    1.10    2.70
   9 -11  -3    9.90    4.20
  -9  11  -3    7.10    3.50
  -9  11  -3    9.20    2.40
   9 -11   3   13.10    3.80
  -9  11   3   10.60    3.90
  -9  11   3    8.20    2.90
  -9  11   3    9.80    4.00
 -11  -9   3    8.70    4.60
  11   9   3   11.40    4.00
 -11  -8  -3   -1.60    3.50
   8 -11  -3    3.90    3.20
 -11  -8  -3    5.20    3.60
  -8  11  -3    3.60    2.40
  11   8  -3    5.20    2.70
  -8  11  -3    3.50    2.70
  -8  11   3    4.00    2.90
   8 -11   3    2.80    2.60
  -8  11   3    1.30    2.80
  11   8   3    2.70    2.80
  -8  11   3    2.60    2.70
 -11  -8   3    0.60    3.70
   7 -11  -3   20.10    4.80
  11   7  -3   27.50    4.20
 -11  -7  -3   30.30    4.20
  11   7  -3   28.60    4.60
 -11  -7  -3   33.10    6.40
  -7  11  -3   24.10    3.80
 -11  -7  -3   19.00    4.80
  -7  11  -3   36.20    5.20
  -7  11   3   27.60    4.90
   7 -11   3   27.50    5.10
  -7  11   3   23.70    4.10
  11   7   3   23.70    4.60
 -11  -7   3   18.90    4.80
 -11  -7   3   29.50    6.10
  -7  11   3   28.40    5.10
 -11  -6  -3   -4.00    2.70
 -11  -6  -3   -0.60    3.00
  -6  11  -3    1.70    2.30
   6 -11  -3    4.40    3.40
  -6  11  -3    3.50    2.80
  11   6  -3   -3.70    1.90
  11   6  -3   -0.50    1.90
 -11  -6  -3    1.70    2.20
 -11  -6   3    4.60    3.40
  -6  11   3    0.70    2.60
 -11  -6   3    3.40    3.70
   6 -11   3   -0.50    2.60
  11   6   3    2.90    2.50
  -6  11   3    3.70    3.00
   6 -11   3   -0.40    2.20
  -6  11   3   -2.90    2.30
  11   5  -3   23.20    4.00
  -5  11  -3   20.70    4.00
 -11  -5  -3   26.80    5.60
 -11  -5  -3   21.10    4.50
  11   5  -3   25.40    3.90
   5 -11  -3   17.50    4.40
  -5  11  -3   18.70    4.20
  11   5   3   24.70    4.20
 -11  -5   3   12.50    4.30
   5 -11   3   18.30    4.20
 -11  -5   3   33.00    6.00
   5 -11   3   27.00    4.10
  -5  11   3   25.40    4.60
  -5  11   3   20.80    4.50
  -5  11   3   23.90    4.90
   4 -11  -3   37.20    5.60
 -11  -4  -3   46.20    5.90
  -4  11  -3   42.60    5.40
  -4  11  -3   43.40    5.50
 -11  -4  -3   38.00    6.00
  11   4  -3   43.90    5.20
  11   4  -3   37.10    4.70
  11   4   3   36.60    5.00
   4 -11   3   40.00    5.50
  -4  11   3   39.70    5.50
 -11  -4   3   41.00    6.10
  -4  11   3   36.10    5.20
 -11  -4   3   41.20    6.10
  11   4   3   25.00    3.90
   4 -11   3   38.50    4.70
  -4  11   3   37.30    5.70
 -11  -3  -3   66.09    6.90
  -3  11  -3   46.40    5.80
   3 -11  -3   65.09    7.10
  -3  11  -3   57.79    6.30
  11   3  -3   55.89    4.80
  11   3  -3   58.59    6.00
 -11  -3  -3   64.39    7.20
  -3  11   3   59.79    6.60
  11   3   3   57.39    5.80
  -3  11   3   51.29    6.10
   3 -11   3   51.09    6.10
   3 -11   3   59.99    5.30
 -11  -3   3   43.50    5.90
 -11  -3   3   45.00    6.40
  -3  11   3   51.59    6.30
  11   3   3   60.69    5.30
  11   2  -3    2.20    2.30
 -11  -2  -3    0.90    2.80
   2 -11  -3    6.60    3.20
 -11  -2  -3   -0.30    2.50
  -2  11  -3    3.90    3.00
  11   2  -3   -0.30    1.90
  -2  11  -3    3.40    2.60
  11   2   3    5.60    2.60
   2 -11   3    3.90    2.70
  -2  11   3    3.90    2.70
 -11  -2   3    2.90    3.00
   2 -11   3    1.40    2.40
  -2  11   3    0.70    1.90
  -2  11   3    1.30    2.60
  -2  11   3   -0.70    2.10
  11   2   3   -0.10    2.20
 -11  -2   3   -1.00    2.80
  -1  11  -3   36.60    5.60
  11   1  -3   43.60    4.00
 -11  -1  -3   37.40    5.10
 -11  -1  -3   46.30    5.70
  -1  11  -3   41.70    5.50
  11   1  -3   37.10    5.20
   1 -11  -3   37.40    5.30
  -1  11   3   51.29    6.90
 -11  -1   3   41.70    5.70
  -1  11   3   44.20    5.70
  -1  11   3   42.60    4.70
   1 -11   3   43.90    5.60
 -11  -1   3   40.90    6.10
   1 -11   3   37.60    4.80
  11   1   3   36.90    4.70
  11   1   3   45.70    5.10
  -1  11   3   40.20    5.30
 -11   0  -3   -0.30    2.80
   0  11  -3    2.80    3.10
   0 -11  -3    0.30    2.50
  11   0  -3   -0.50    1.60
 -11   0  -3   -3.40    2.00
  11   0  -3    0.70    2.00
   0  11  -3   -2.70    2.20
  11   0   3    0.60    2.10
   0 -11   3    1.80    2.30
   0 -11   3   -0.20    2.40
   0  11   3   -0.50    2.50
 -11   0   3   -2.10    2.50
   0  11   3   -0.60    1.90
  11   0   3   -0.60    2.00
   0  11   3    2.60    2.60
 -11   0   3    4.30    3.20
   0  11   3   -0.10    2.30
   1  11  -3   44.30    6.30
   1  11  -3   38.30    5.20
 -11   1  -3   45.20    5.40
  11  -1  -3   40.20    5.20
 -11   1  -3   43.80    4.90
  -1 -11  -3   36.40    5.20
   1  11   3   36.80    4.60
   1  11   3   37.80    5.20
   1  11   3   48.30    6.50
  -1 -11   3   41.20    5.10
 -11   1   3   41.00    5.60
  11  -1   3   32.90    4.50
 -11   1   3   48.00    6.10
  -1 -11   3   41.00    5.40
  11  -1   3   41.60    5.00
   1  11   3   42.20    5.00
 -11   2  -3    2.50    2.10
  -2 -11  -3   -0.50    2.40
   2  11  -3   -2.70    2.80
   2  11  -3   -1.00    2.30
  11  -2  -3    0.70    2.20
 -11   2  -3    7.10    2.60
  11  -2   3    0.60    2.10
  11  -2   3    4.00    2.20
 -11   2   3    3.90    3.30
   2  11   3    4.30    2.70
   2  11   3    4.30    2.60
   2  11   3    0.80    3.30
   2  11   3    5.90    2.50
  -2 -11   3    2.20    2.40
 -11   2   3    1.90    2.80
  -2 -11   3    4.00    2.70
  -3 -11  -3   59.79    6.70
   3  11  -3   52.39    5.90
 -11   3  -3   69.69    5.60
   3  11  -3   67.29    8.20
 -11   3  -3   52.99    4.50
  11  -3  -3   57.09    6.20
   3  11   3   62.19    8.10
  -3 -11   3   62.79    6.50
  -3 -11   3   53.29    5.80
 -11   3   3   54.79    6.80
 -11   3   3   60.89    5.80
   3  11   3   58.49    5.40
   3  11   3   64.89    5.20
  11  -3   3   58.99    5.30
   3  11   3   55.19    5.10
  11  -3   3   56.99    6.00
  -4 -11  -3   40.30    5.80
 -11   4  -3   40.90    3.80
   4  11  -3   26.70    4.80
   4  11  -3   40.50    6.80
  11  -4  -3   37.70    5.20
 -11   4  -3   44.60    5.30
   4  11   3   48.00    5.10
   4  11   3   47.60    7.30
  -4 -11   3   36.40    4.80
 -11   4   3   35.70    5.60
   4  11   3   40.60    5.00
  11  -4   3   37.80    4.60
   4  11   3   36.60    4.80
  -4 -11   3   43.40    5.70
  11  -4   3   40.50    5.20
 -11   4   3   37.30    4.70
  11  -5  -3   19.70    3.90
  11  -5  -3   23.80    4.60
 -11   5  -3   21.90    2.80
   5  11  -3   22.40    4.70
  -5 -11  -3   25.00    5.10
   5  11  -3   14.60    4.50
   5  11   3   17.20    3.70
  -5 -11   3   23.40    5.20
  -5 -11   3   21.60    3.90
 -11   5   3   21.70    3.70
   5  11   3   19.60    3.10
  11  -5   3   33.50    4.80
   5  11   3   26.50    4.00
  11  -5   3   26.50    4.30
 -11   6  -3   -0.50    1.20
  11  -6  -3   -2.60    2.00
   6  11  -3   -3.10    2.60
  11  -6  -3    2.30    2.60
  -6 -11  -3    2.50    3.40
  11  -6   3    0.00    1.90
   6  11   3    3.70    2.60
  11  -6   3    3.70    2.50
  -6 -11   3   -0.70    3.20
 -11   6   3   -0.90    2.00
   7  11  -3   32.70    5.40
  11  -7  -3   17.00    4.60
  11  -7  -3   27.80    4.50
  -7 -11  -3   30.30    5.50
   7  11   3   26.30    5.00
  11  -7   3   26.80    4.50
  11  -7   3   27.90    4.10
 -11   7   3   24.60    3.70
  -7 -11   3   27.80    5.50
  11  -8  -3    0.20    3.00
  11  -8  -3    4.40    2.30
  -8 -11  -3   -0.10    3.50
   8  11  -3    2.80    3.00
 -11   8   3    1.10    2.40
  11  -8   3   -3.80    1.90
  -8 -11   3    3.50    3.60
   8  11   3    1.00    2.90
  11  -8   3    3.40    2.10
  11  -8   3    0.70    2.10
 -11   8   3    3.20    2.30
 -11   8   3    3.60    2.10
  -9 -11  -3   11.90    4.60
   9  11  -3   11.70    4.10
  11  -9  -3    5.50    2.80
  11  -9  -3    8.80    3.80
  11  -9   3    7.20    3.00
  11  -9   3   11.30    3.30
  -9 -11   3    8.60    4.60
 -11   9   3    7.80    2.70
 -11   9   3    9.10    3.00
   9  11   3    5.00    3.30
 -11   9   3   11.30    3.00
  11 -10  -3    3.00    3.40
 -10 -11  -3    4.60    4.20
  10  11  -3   -2.40    2.90
  11 -10   3    1.60    2.10
 -11  10   3    3.10    2.60
  10  11   3   -1.90    2.80
 -11  10   3   -1.10    2.20
 -11  10   3   -0.60    2.40
  11 -10   3   -3.60    1.90
 -10 -11   3   -2.30    3.60
 -11 -11  -3   -0.70    3.40
 -11  11  -3   -4.00    2.10
  11 -11  -3   -1.20    3.00
  11  11  -3    3.60    3.50
  11  11   3   -4.00    2.60
 -11  11   3    2.40    3.00
  11 -11   3    0.70    2.60
 -11  11   3    0.40    2.60
 -11  11   3   -3.10    2.20
 -11 -11   3   -5.30    3.40
 -12 -11  -3    3.40    4.30
  12  11  -3    3.80    3.40
  11 -12  -3    7.40    3.90
 -11  12   3    6.70    3.50
  11 -12   3   10.10    3.30
 -11  12   3    6.90    3.50
 -11  12   3    1.70    2.80
 -12 -11   3   11.20    4.60
  12  11   3    2.40    3.20
 -10  12  -3   19.10    4.00
  10 -12  -3   10.80    4.20
 -10  12  -3   13.50    2.60
 -12 -10  -3   10.40    4.60
  12  10  -3    9.80    3.60
  10 -12   3    6.50    3.70
 -10  12   3   12.90    3.30
 -10  12   3    7.20    3.70
 -12 -10   3   11.00    5.60
  12  10   3   16.60    4.30
 -10  12   3   16.40    4.00
  -9  12  -3    2.90    2.70
   9 -12  -3    0.40    3.30
  12   9  -3   -0.60    2.90
  -9  12  -3    4.30    2.40
 -12  -9  -3    2.60    3.90
  -9  12   3   -6.40    2.80
  12   9   3    6.50    3.50
   9 -12   3    3.80    3.30
 -12  -9   3   -1.00    3.90
  -9  12   3    3.10    3.10
  -9  12   3    0.00    2.70
   8 -12  -3   20.50    5.00
  -8  12  -3   19.30    3.50
  12   8  -3   19.60    4.40
  -8  12  -3   14.10    3.90
 -12  -8  -3   15.00    4.90
   8 -12   3   24.80    5.10
  -8  12   3   19.30    4.00
 -12  -8   3   16.30    5.30
  12   8   3   17.70    4.40
  -8  12   3   16.80    4.30
  -8  12   3   16.60    4.70
 -12  -7  -3    6.80    2.30
 -12  -7  -3    7.10    3.70
  12   7  -3   10.70    3.10
   7 -12  -3    5.30    3.60
  -7  12  -3    4.80    2.80
 -12  -7  -3    8.20    4.10
  12   7  -3    7.20    2.50
  -7  12  -3    8.60    3.60
  12   7   3   10.20    3.90
  -7  12   3    4.20    3.60
 -12  -7   3    6.00    3.90
   7 -12   3    1.50    3.00
  -7  12   3    4.40    3.40
  -7  12   3    4.00    3.10
 -12  -7   3    4.40    4.30
   6 -12  -3   24.60    5.40
  -6  12  -3   15.40    4.30
 -12  -6  -3   21.30    5.40
  -6  12  -3   22.50    4.40
  12   6  -3   19.80    3.70
 -12  -6  -3   19.70    4.10
 -12  -6  -3   13.30    4.60
  12   6  -3   12.70    3.20
   6 -12   3   13.70    4.40
  -6  12   3   13.40    4.50
  12   6   3   19.00    4.20
 -12  -6   3   29.90    6.10
  -6  12   3   18.00    4.30
 -12  -6   3   19.60    5.30
  -6  12   3   15.80    4.40
   5 -12  -3    2.90    3.50
 -12  -5  -3    4.60    3.60
  -5  12  -3    5.00    3.10
  -5  12  -3    5.80    3.20
  12   5  -3    2.40    2.40
 -12  -5  -3    7.00    3.70
  12   5  -3    1.30    2.40
 -12  -5   3    2.30    3.70
  -5  12   3    7.80    3.40
 -12  -5   3   -1.20    3.60
  12   5   3    6.30    3.10
  -5  12   3    6.00    3.40
   5 -12   3    3.20    2.60
  -5  12   3    1.30    3.40
   5 -12   3    0.50    2.90
  -4  12  -3   29.20    5.10
   4 -12  -3   39.30    6.00
  12   4  -3   34.70    5.00
  -4  12  -3   46.40    6.00
 -12  -4  -3   35.70    6.10
  12   4  -3   43.40    5.00
 -12  -4  -3   41.60    5.80
 -12  -4   3   36.10    6.00
  -4  12   3   33.30    5.50
   4 -12   3   39.20    4.80
  -4  12   3   36.70    5.70
  -4  12   3   43.70    5.70
   4 -12   3   38.00    5.70
  12   4   3   39.20    5.30
 -12  -4   3   39.60    6.50
  12   4   3   40.80    5.10
  -3  12  -3    4.60    3.10
  12   3  -3    2.00    2.60
  12   3  -3    5.00    2.10
 -12  -3  -3    1.50    2.80
 -12  -3  -3   -0.60    2.80
  -3  12  -3    5.60    3.40
   3 -12  -3    1.80    3.30
 -12  -3   3    0.20    3.50
  -3  12   3    4.70    3.40
  -3  12   3    8.10    3.30
   3 -12   3    2.20    2.40
   3 -12   3    0.60    2.60
 -12  -3   3    6.90    3.80
  -3  12   3    6.90    3.40
  12   3   3    6.10    2.90
  12   3   3    0.30    2.30
  -2  12  -3   37.60    5.90
   2 -12  -3   56.59    7.10
  12   2  -3   49.00    4.80
  -2  12  -3   54.89    6.60
 -12  -2  -3   49.70    6.10
  12   2  -3   45.50    5.60
 -12  -2  -3   48.50    6.50
  -2  12   3   43.30    6.50
  -2  12   3   45.00    6.20
  -2  12   3   51.79    6.40
 -12  -2   3   44.50    6.70
  12   2   3   55.69    6.20
  12   2   3   44.80    5.30
 -12  -2   3   47.50    6.50
   2 -12   3   36.60    4.90
   2 -12   3   43.60    5.90
  -2  12   3   56.69    6.70
  -1  12  -3   -2.60    2.70
  12   1  -3   -0.80    1.90
  12   1  -3    2.00    2.60
 -12  -1  -3   -0.90    2.60
  -1  12  -3    1.80    2.90
   1 -12  -3    5.80    3.30
 -12  -1  -3   -0.80    2.60
  -1  12   3    0.20    2.80
  -1  12   3    2.90    2.30
   1 -12   3   -0.30    2.30
  12   1   3    2.30    2.40
   1 -12   3    1.90    2.80
  12   1   3   -0.50    2.30
 -12  -1   3   -4.10    2.70
  -1  12   3    1.70    2.80
  -1  12   3    2.30    2.70
 -12  -1   3    1.10    3.30
  12   0  -3   -2.60    2.30
   0 -12  -3   -0.30    2.80
 -12   0  -3   -0.70    2.60
   0  12  -3   -0.30    2.70
 -12   0  -3    0.00    2.70
   0  12  -3    1.30    3.40
  12   0   3    1.10    2.20
 -12   0   3   -8.40    2.50
   0  12   3    1.10    2.20
 -12   0   3   -2.00    3.00
   0  12   3   -3.50    2.00
   0  12   3   -3.90    2.60
   0  12   3    0.10    2.40
  12   0   3   -2.10    1.90
   0 -12   3    0.50    2.50
   0 -12   3   -2.70    2.30
  12  -1  -3    1.70    2.50
   1  12  -3   -2.00    2.50
   1  12  -3    1.10    3.10
 -12   1  -3   -1.90    2.50
 -12   1  -3    1.40    2.50
  -1 -12  -3    1.50    2.70
   1  12   3   -1.80    2.50
  12  -1   3    2.60    2.40
 -12   1   3   -1.40    2.80
  12  -1   3    4.20    2.50
   1  12   3    2.80    2.10
  -1 -12   3    1.80    2.50
 -12   1   3    0.80    2.90
  -1 -12   3    0.20    2.50
   1  12   3    0.30    3.00
   1  12   3   -0.70    2.20
  -2 -12  -3   39.20    6.00
   2  12  -3   44.80    5.80
 -12   2  -3   43.90    5.70
   2  12  -3   39.50    6.70
 -12   2  -3   49.20    5.30
  12  -2  -3   50.89    6.10
  -2 -12   3   33.90    4.90
  -2 -12   3   31.20    5.10
   2  12   3   47.90    5.50
   2  12   3   45.70    6.80
   2  12   3   53.99    6.30
  12  -2   3   51.99    5.80
  12  -2   3   51.99    5.80
 -12   2   3   48.50    6.50
 -12   2   3   51.39    6.00
   2  12   3   50.29    5.70
 -12   3  -3    3.50    2.80
   3  12  -3    2.80    3.00
 -12   3  -3    0.50    2.10
  12  -3  -3    7.50    3.10
  -3 -12  -3   -0.40    2.80
   3  12  -3    7.00    3.50
  12  -3   3    4.50    2.70
  12  -3   3    1.20    2.30
   3  12   3    5.40    2.60
 -12   3   3    5.00    3.50
  -3 -12   3    4.80    2.60
  -3 -12   3    2.50    3.00
 -12   3   3    6.90    3.40
   3  12   3    2.90    2.50
   3  12   3    1.60    3.00
   3  12   3    3.20    2.70
   4  12  -3   39.80    6.90
   4  12  -3   42.00    6.00
  -4 -12  -3   38.80    6.50
  12  -4  -3   42.90    5.80
 -12   4  -3   43.90    4.20
 -12   4   3   33.10    5.70
  -4 -12   3   36.20    4.80
  12  -4   3   43.30    5.50
   4  12   3   34.00    4.50
   4  12   3   44.90    5.70
 -12   4   3   36.00    5.20
  12  -4   3   46.00    5.50
   4  12   3   41.00    5.20
  -4 -12   3   37.40    5.70
   4  12   3   37.50    6.50
   5  12  -3    4.70    3.00
  12  -5  -3   -0.60    2.40
  -5 -12  -3    4.20    3.40
   5  12  -3    2.20    3.30
 -12   5  -3    4.10    2.00
 -12   5   3    5.30    4.10
  -5 -12   3    8.50    2.80
  12  -5   3    2.40    2.50
 -12   5   3    5.80    3.10
   5  12   3    5.00    3.00
  12  -5   3    7.20    2.90
  -5 -12   3    0.70    3.20
   6  12  -3   16.80    4.40
  -6 -12  -3   24.20    5.50
  12  -6  -3   13.10    4.30
 -12   6  -3   20.50    2.60
  12  -6  -3   21.20    4.30
   6  12   3   19.00    4.30
  -6 -12   3   18.60    4.90
  12  -6   3   18.30    3.90
  12  -6   3   12.80    3.30
 -12   6   3   23.10    4.00
  -7 -12  -3    5.00    3.80
  12  -7  -3    3.10    2.40
  12  -7  -3    5.00    3.40
   7  12  -3    4.80    3.60
  12  -7   3    1.80    2.40
  12  -7   3    6.50    3.00
  -7 -12   3    5.90    3.80
   7  12   3    1.90    3.20
 -12   7   3    5.30    2.70
  -8 -12  -3   20.70    5.30
   8  12  -3   20.90    4.80
  12  -8  -3   19.80    4.20
  12  -8  -3   18.20    4.60
  -8 -12   3   18.40    5.10
 -12   8   3   17.30    3.30
  12  -8   3   20.70    3.70
   8  12   3   25.90    5.00
  12  -8   3   17.50    3.80
  -9 -12  -3   -1.50    4.00
  12  -9  -3   -2.20    3.00
  12  -9  -3   -0.80    2.40
   9  12  -3    0.20    3.10
  -9 -12   3    6.00    4.20
 -12   9   3    0.10    2.20
   9  12   3    0.80    3.20
  12  -9   3    0.50    2.20
 -10 -12  -3   15.10    5.10
  12 -10  -3    5.70    4.00
  10  12  -3   12.60    4.40
 -12  10   3   12.40    3.20
 -10 -12   3    6.30    5.00
  12 -10   3   15.90    3.50
  10  12   3    6.20    3.50
  12 -11  -3    6.90    4.00
  11  12  -3    5.20    3.50
 -11 -12  -3    3.30    4.10
 -12  11   3    8.70    2.80
  11  12   3   -0.60    2.80
 -11 -12   3   11.20    5.10
  12 -12  -3   -7.20    2.90
  12  12  -3    7.90    3.50
 -12 -12  -3    0.20    3.30
 -12 -12   3   -1.60    4.00
 -12  12   3   -5.20    2.60
 -12  12   3    2.10    2.10
  12  12   3   -2.40    2.40
 -12  12   3   -9.30    2.40
  13  12  -3    1.20    3.20
 -12  13  -3    4.70    2.20
 -13 -12  -3   10.20    5.00
  12 -13  -3    7.30    3.80
 -12  13   3    5.80    2.70
 -12  13   3   -1.50    2.80
 -12  13   3    4.00    3.40
  12 -13   3    8.20    2.80
  13  12   3    5.80    3.20
 -13 -12   3    3.20    4.40
 -13 -11  -3   15.70    5.10
 -11  13  -3   21.70    3.20
  11 -13  -3   11.70    4.30
  13  11  -3   20.20    4.50
 -11  13   3   20.10    4.40
 -11  13   3   19.00    4.90
  11 -13   3   11.00    3.80
  13  11   3   20.90    5.10
 -11  13   3   20.80    4.20
 -13 -11   3   30.90    6.70
  13  10  -3   27.70    5.30
 -10  13  -3   26.70    3.90
 -13 -10  -3   31.40    6.30
  10 -13  -3   35.00    6.20
 -10  13   3   23.00    5.60
 -10  13   3   21.50    4.90
 -10  13   3   12.80    3.90
 -13 -10   3   33.20    7.00
  13  10   3   24.20    5.10
  10 -13   3   22.00    4.90
  -9  13  -3    5.20    3.00
  13   9  -3   14.80    3.60
   9 -13  -3    8.10    4.30
  -9  13  -3    6.20    3.20
 -13  -9  -3    4.50    4.20
   9 -13   3    1.60    3.00
  13   9   3   11.70    4.00
  -9  13   3    7.30    3.80
  -9  13   3    2.90    3.90
  -9  13   3    5.60    3.10
 -13  -9   3    3.00    4.50
   8 -13  -3    2.80    3.50
  -8  13  -3    0.90    2.70
 -13  -8  -3    7.60    4.00
  13   8  -3   -0.30    2.40
  -8  13  -3    0.70    2.70
 -13  -8   3    0.20    3.80
  13   8   3   -0.80    3.00
   8 -13   3    1.60    3.40
  -8  13   3    0.10    3.00
  -8  13   3   -4.70    3.10
  -8  13   3   -0.70    3.50
  13   7  -3    1.50    2.50
 -13  -7  -3    4.90    2.60
  13   7  -3    2.20    2.80
 -13  -7  -3    3.10    3.30
  -7  13  -3    6.60    3.30
  -7  13  -3   -2.00    2.90
 -13  -7  -3    1.70    4.10
   7 -13  -3    4.70    3.60
  13   7   3    0.30    2.70
  -7  13   3    1.20    3.00
   7 -13   3    1.80    3.50
 -13  -7   3    1.20    4.40
  -7  13   3   -0.80    3.50
  -7  13   3    1.90    3.10
 -13  -7   3    0.00    3.80
 -13  -6  -3   -2.50    3.10
  13   6  -3    0.60    2.20
 -13  -6  -3    2.80    3.50
  -6  13  -3   -1.90    2.90
  -6  13  -3    1.10    2.80
   6 -13  -3    3.60    3.50
 -13  -6  -3    0.80    2.30
  13   6  -3    1.30    2.30
 -13  -6   3    1.50    4.20
  -6  13   3    2.00    3.80
  -6  13   3   -4.20    3.00
   6 -13   3    3.70    3.20
  13   6   3    4.60    3.20
 -13  -6   3   -0.30    3.50
  -6  13   3    4.00    3.40
  -5  13  -3    1.40    3.30
  13   5  -3    4.00    2.50
  -5  13  -3    5.00    3.40
   5 -13  -3    2.80    3.70
 -13  -5  -3   10.50    3.50
 -13  -5  -3    6.30    3.90
  13   5  -3    6.10    3.00
 -13  -5  -3   14.40    4.70
  -5  13   3    1.80    3.40
 -13  -5   3    9.20    4.50
   5 -13   3    3.30    3.80
  -5  13   3    2.80    3.70
 -13  -5   3    8.80    4.70
   5 -13   3    2.10    3.20
  13   5   3    3.50    3.20
  -5  13   3    2.60    3.40
  13   4  -3   -0.10    2.50
   4 -13  -3   -1.30    3.10
 -13  -4  -3    1.70    3.40
  -4  13  -3    0.70    2.90
  13   4  -3    1.00    2.00
  -4  13  -3    6.00    3.50
 -13  -4  -3    3.20    3.10
  -4  13   3   -2.10    2.90
  13   4   3   -2.30    2.20
  -4  13   3    0.40    2.90
   4 -13   3    0.90    3.10
 -13  -4   3   -2.30    3.30
  -4  13   3   -4.90    3.10
  13   4   3    2.20    2.80
   4 -13   3    0.30    2.40
 -13  -4   3    0.60    4.00
  -3  13  -3   37.70    5.90
  -3  13  -3   39.50    6.20
  13   3  -3   33.00    5.20
 -13  -3  -3   30.90    6.10
  13   3  -3   42.60    4.90
 -13  -3  -3   40.30    6.00
   3 -13  -3   42.30    6.60
   3 -13   3   31.00    5.60
  13   3   3   39.10    5.80
  -3  13   3   37.20    5.70
   3 -13   3   44.50    5.50
  -3  13   3   37.40    5.90
 -13  -3   3   45.40    7.10
  13   3   3   44.30    5.50
  -3  13   3   32.30    5.90
 -13  -3   3   37.50    6.70
  -2  13  -3   56.29    6.90
 -13  -2  -3   60.39    6.80
  13   2  -3   55.19    6.50
  -2  13  -3   60.39    7.70
 -13  -2  -3   50.29    6.90
   2 -13  -3   50.89    7.20
  13   2  -3   53.59    4.60
  13   2   3   46.50    6.10
  13   2   3   51.79    6.10
  -2  13   3   48.00    7.00
   2 -13   3   53.69    6.10
 -13  -2   3   50.89    7.30
 -13  -2   3   42.10    6.90
   2 -13   3   37.40    6.00
  -2  13   3   48.10    6.20
  -2  13   3   50.39    6.80
  -1  13  -3   60.69    7.80
   1 -13  -3   59.49    7.40
  -1  13  -3   55.39    6.40
 -13  -1  -3   69.29    6.70
 -13  -1  -3   59.39    7.10
  13   1  -3   65.69    7.40
   1 -13   3   64.39    6.10
   1 -13   3   60.19    7.10
 -13  -1   3   58.39    7.50
  -1  13   3   60.69    8.00
  13   1   3   59.09    6.50
  13   1   3   70.89    7.20
 -13  -1   3   59.89    7.70
  -1  13   3   63.89    7.60
  -1  13   3   68.09    5.30
  -1  13   3   63.49    7.00
   0  13  -3    1.50    3.20
   0 -13  -3    0.00    2.90
  13   0  -3   -0.40    2.40
 -13   0  -3   -3.80    2.50
   0  13  -3    2.40    3.80
 -13   0  -3   -1.00    2.70
  13   0   3    0.00    2.70
   0  13   3   -6.30    2.60
 -13   0   3   -0.90    3.20
   0  13   3    1.50    2.20
   0 -13   3   -3.30    2.10
  13   0   3   -3.90    1.70
   0  13   3   -2.50    2.80
   0  13   3   -0.80    2.50
 -13   0   3   -4.30    2.90
   0 -13   3   -2.20    2.60
   1  13  -3   55.79    6.70
   1  13  -3   68.19    8.60
  13  -1  -3   59.79    6.90
 -13   1  -3   60.69    6.60
 -13   1  -3   64.29    6.00
  -1 -13  -3   54.19    6.90
  13  -1   3   65.79    6.10
 -13   1   3   51.49    6.90
 -13   1   3   61.99    8.00
   1  13   3   53.49    6.60
  -1 -13   3   55.19    6.60
   1  13   3   75.19    7.40
  -1 -13   3   56.69    6.50
   1  13   3   58.99    8.20
   1  13   3   68.79    5.70
  13  -1   3   54.49    6.30
   2  13  -3   61.99    8.20
   2  13  -3   41.50    6.10
  13  -2  -3   47.60    6.10
 -13   2  -3   46.40    5.70
  -2 -13  -3   49.80    7.10
   2  13   3   52.89    5.90
  -2 -13   3   47.30    6.10
 -13   2   3   55.29    7.40
   2  13   3   44.30    6.00
 -13   2   3   44.40    6.20
  13  -2   3   52.29    6.20
  13  -2   3   48.80    5.80
   2  13   3   55.49    8.00
   2  13   3   48.30    5.50
  -2 -13   3   48.90    6.20
  13  -3  -3   40.50    5.90
   3  13  -3   31.10    6.20
   3  13  -3   39.40    6.00
  -3 -13  -3   34.70    5.90
 -13   3  -3   35.40    4.70
 -13   3   3   35.70    6.40
  -3 -13   3   34.90    5.20
  -3 -13   3   37.70    5.80
   3  13   3   43.40    5.40
   3  13   3   37.20    5.20
   3  13   3   46.80    7.80
  13  -3   3   38.90    5.40
  13  -3   3   39.80    5.40
   3  13   3   45.50    6.00
 -13   3   3   36.40    5.40
   4  13  -3   -3.90    2.70
  -4 -13  -3    0.60    3.40
   4  13  -3    2.90    3.30
 -13   4  -3   -0.10    2.40
  13  -4  -3   -1.80    2.60
 -13   4   3   -1.70    2.70
   4  13   3   -2.90    1.60
   4  13   3    2.70    2.80
  13  -4   3    2.80    2.70
  -4 -13   3   -2.20    2.90
  -4 -13   3    0.90    2.20
 -13   4   3    6.60    4.10
  13  -4   3   -1.40    2.20
   4  13   3   -2.60    2.90
   4  13   3   -1.10    2.00
   5  13  -3    6.30    3.70
  13  -5  -3    5.50    3.10
  -5 -13  -3    2.50    3.80
 -13   5  -3    2.90    2.30
  13  -5   3    3.00    2.80
   5  13   3    0.10    2.80
 -13   5   3    1.60    3.10
  13  -5   3    4.90    3.00
 -13   5   3    8.20    4.30
  -5 -13   3    5.70    3.90
   6  13  -3   -0.40    3.00
 -13   6  -3   -2.20    1.50
  -6 -13  -3    3.00    4.20
  13  -6  -3    1.80    2.70
   6  13   3    2.00    2.80
  -6 -13   3    3.20    3.20
 -13   6   3    4.90    4.10
  13  -6   3    2.70    2.80
 -13   6   3    2.20    3.00
  13  -6   3    1.20    2.20
   7  13  -3    1.10    3.30
 -13   7  -3    3.30    1.50
  13  -7  -3    0.00    2.40
  -7 -13  -3    2.00    3.80
  -7 -13   3    3.40    3.90
  13  -7   3    0.40    2.30
 -13   7   3    6.20    4.20
   7  13   3    1.00    2.80
  13  -7   3    4.20    2.50
 -13   7   3    4.00    2.80
  13  -8  -3    1.80    2.40
   8  13  -3   -2.20    3.00
  13  -8  -3    2.90    3.40
  -8 -13  -3    4.50    4.10
  -8 -13   3   -3.80    3.10
   8  13   3    4.60    3.30
 -13   8   3    1.40    2.80
  13  -8   3    6.50    2.50
  -9 -13  -3    4.10    4.30
   9  13  -3    4.70    3.80
  13  -9  -3    2.00    3.10
  13  -9  -3   10.40    3.80
 -13   9   3    5.40    3.00
  -9 -13   3    2.40    4.20
   9  13   3    6.70    3.60
  13  -9   3   12.00    3.80
  13 -10  -3   27.20    5.50
 -10 -13  -3   23.60    5.70
  10  13  -3   22.10    5.40
  10  13   3   23.80    5.00
 -13  10   3   17.90    3.80
 -10 -13   3   29.60    6.30
 -11 -13  -3   16.70    5.00
  13 -11  -3    9.90    3.80
  11  13  -3   16.50    4.60
  11  13   3   25.50    5.30
 -11 -13   3   16.60    5.80
 -13  11   3   18.20    3.60
  12  13  -3    8.60    3.90
  13 -12  -3   -1.60    3.00
 -12 -13  -3   16.20    4.60
 -12 -13   3    8.40    4.90
 -13  12   3    3.50    2.60
  12  13   3    0.60    3.30
 -11  14  -3    0.50    2.10
 -14 -11  -3   12.10    4.50
  11 -14  -3    4.50    3.60
  14  11  -3   -1.50    3.00
 -11  14   3   -2.20    3.00
  11 -14   3    3.90    2.80
  14  11   3    9.30    3.80
 -11  14   3    7.00    3.60
 -14 -11   3   11.00    5.50
 -11  14   3    3.20    3.10
 -14 -10  -3   22.80    5.20
 -10  14  -3   11.80    3.40
  14  10  -3   24.20    5.00
  10 -14  -3   26.80    5.40
  14  10   3   25.60    5.30
 -10  14   3   17.40    4.40
  10 -14   3   12.80    4.40
 -14 -10   3   18.40    5.40
 -10  14   3   14.40    4.00
 -10  14   3   21.70    5.30
   9 -14  -3    2.70    4.10
 -14  -9  -3    9.40    5.00
  14   9  -3    5.50    3.00
  -9  14  -3    3.60    2.80
  -9  14   3   -5.40    3.20
  14   9   3    1.90    3.00
 -14  -9   3    8.20    4.70
  -9  14   3    4.30    3.20
  -9  14   3    4.60    3.50
   9 -14   3    1.50    2.90
  -8  14  -3   11.20    4.00
  -8  14  -3    6.30    3.60
   8 -14  -3   16.10    4.50
 -14  -8  -3   12.40    4.60
  14   8  -3   11.90    3.80
  -8  14   3   11.00    3.80
  14   8   3    3.50    3.40
  -8  14   3    7.90    4.30
 -14  -8   3   15.20    5.20
   8 -14   3   10.40    4.00
  -8  14   3   14.70    5.10
 -14  -7  -3    2.40    3.10
 -14  -7  -3   -0.80    3.30
  14   7  -3   -2.60    1.90
  14   7  -3   -0.30    2.00
  -7  14  -3   -0.60    2.90
   7 -14  -3   -0.30    3.40
 -14  -7  -3    0.30    2.30
  -7  14  -3    1.20    3.10
  -7  14   3   -2.00    3.10
  14   7   3   -4.80    2.60
 -14  -7   3    0.40    4.70
  -7  14   3   -8.70    2.70
  -7  14   3   -3.70    3.00
   7 -14   3   -3.10    2.90
   6 -14  -3   14.50    4.80
 -14  -6  -3    8.10    4.30
  14   6  -3   17.60    3.80
 -14  -6  -3    9.00    4.80
  -6  14  -3   17.90    4.70
  14   6  -3   13.20    4.10
 -14  -6  -3   18.10    4.10
  -6  14  -3   14.50    4.10
  14   6   3   18.40    4.60
   6 -14   3   17.00    4.90
  -6  14   3   18.70    4.80
  -6  14   3    9.80    4.50
 -14  -6   3   14.40    5.80
  -6  14   3   19.20    5.60
 -14  -6   3    9.50    4.50
 -14  -5  -3   10.80    3.60
  -5  14  -3    7.80    3.60
 -14  -5  -3    8.40    4.80
  -5  14  -3    9.10    4.00
   5 -14  -3   11.00    4.70
  14   5  -3   10.00    3.60
  14   5  -3   10.40    2.90
 -14  -5  -3    7.70    4.00
 -14  -5   3   21.30    5.50
  -5  14   3   18.00    4.70
  14   5   3   15.30    4.20
   5 -14   3    6.70    3.60
  -5  14   3    5.30    4.00
 -14  -5   3   16.40    5.80
  -5  14   3    6.40    4.00
 -14  -4  -3    7.60    3.90
 -14  -4  -3    9.40    4.70
  -4  14  -3    3.30    3.50
  14   4  -3    5.40    3.20
   4 -14  -3    9.60    4.80
  -4  14  -3    4.00    3.60
  14   4  -3    3.10    2.20
  14   4   3    4.50    3.10
  -4  14   3    4.40    4.20
   4 -14   3    3.20    3.30
  14   4   3    3.30    3.20
 -14  -4   3    9.10    5.10
  -4  14   3    4.50    3.90
  -4  14   3    5.20    3.60
 -14  -4   3    5.30    4.50
   4 -14   3    4.10    2.60
  -3  14  -3   24.40    5.70
   3 -14  -3   25.00    5.60
  14   3  -3   23.00    3.90
  14   3  -3   25.20    5.00
 -14  -3  -3   22.80    5.20
  -3  14  -3   26.00    5.20
 -14  -3  -3   30.00    6.40
   3 -14   3   27.30    4.60
   3 -14   3   22.00    5.20
 -14  -3   3   26.70    5.90
  -3  14   3   24.40    5.80
  14   3   3   21.20    4.40
  -3  14   3   22.70    5.20
  -3  14   3   17.40    5.30
  14   3   3   22.60    4.60
 -14  -3   3   25.70    5.60
 -14  -2  -3   57.89    7.20
  14   2  -3   53.49    7.00
 -14  -2  -3   58.79    8.10
  -2  14  -3   58.49    7.90
  -2  14  -3   65.59    7.60
   2 -14  -3   59.09    7.80
  -2  14   3   70.89    9.10
  -2  14   3   66.89    7.70
  14   2   3   70.19    7.50
 -14  -2   3   53.29    8.20
  -2  14   3   67.69    8.40
   2 -14   3   49.80    7.10
   2 -14   3   63.19    6.00
  14   2   3   55.69    6.80
 -14  -2   3   57.69    8.20
 -14  -1  -3   22.30    4.80
  -1  14  -3   20.40    5.00
  -1  14  -3   19.90    5.40
   1 -14  -3   22.60    5.30
  14   1  -3   25.00    5.30
 -14  -1  -3   29.20    5.60
   1 -14   3   17.90    4.60
 -14  -1   3   20.60    5.70
  -1  14   3   31.30    5.90
  -1  14   3   21.00    5.40
 -14  -1   3   29.40    6.20
   1 -14   3   21.80    4.30
  14   1   3   27.50    5.00
  -1  14   3   30.80    5.20
  14   1   3   21.70    4.30
  14   0  -3   -0.30    2.80
   0  14  -3    6.30    4.30
   0 -14  -3   -7.70    2.70
   0  14  -3   -1.60    3.00
 -14   0  -3   -1.60    3.20
   0  14   3   -0.30    3.70
  14   0   3    3.00    2.80
  14   0   3   -2.60    1.90
   0 -14   3   -2.00    2.60
   0 -14   3    1.40    2.90
   0  14   3    0.10    2.10
   0  14   3   -8.10    2.40
   0  14   3   -2.00    2.70
 -14   0   3    1.20    3.50
 -14   0   3   -1.10    3.90
  -1 -14  -3   21.80    5.20
  14  -1  -3   19.40    4.60
   1  14  -3   28.40    6.40
   1  14  -3   26.20    5.40
 -14   1  -3   17.50    4.60
  -1 -14   3   28.00    5.10
   1  14   3   25.60    5.20
  -1 -14   3   17.10    4.20
  14  -1   3   29.70    5.00
 -14   1   3   18.90    5.40
   1  14   3   28.40    4.60
   1  14   3   25.70    4.60
 -14   1   3   28.30    5.70
   1  14   3   29.40    6.60
  14  -1   3   16.80    4.30
   2  14  -3   66.89    8.00
  14  -2  -3   58.59    7.30
  -2 -14  -3   66.49    8.30
   2  14  -3   51.59    7.90
 -14   2  -3   60.59    6.80
 -14   2   3   63.89    7.40
  14  -2   3   51.49    6.40
 -14   2   3   58.19    8.10
  -2 -14   3   63.69    7.30
   2  14   3   61.49    8.80
   2  14   3   54.79    6.80
   2  14   3   50.89    6.10
   2  14   3   59.59    6.80
  14  -2   3   50.19    6.00
  -2 -14   3   59.69    6.80
  -3 -14  -3   23.30    5.40
  14  -3  -3   28.30    5.40
   3  14  -3   29.20    6.50
   3  14  -3   24.30    5.20
 -14   3  -3   24.00    4.40
   3  14   3   22.20    4.40
   3  14   3   28.20    4.80
  14  -3   3   33.10    5.10
   3  14   3   26.80    4.90
 -14   3   3   27.10    5.40
  -3 -14   3   26.20    5.30
  14  -3   3   21.40    4.70
 -14   3   3   35.70    6.50
  -3 -14   3   18.10    4.30
   3  14   3   18.60    5.50
  -4 -14  -3    8.30    4.30
 -14   4  -3    8.80    3.10
   4  14  -3    2.10    3.60
  14  -4  -3    4.30    3.30
   4  14  -3    7.90    4.80
   4  14   3    0.80    2.50
   4  14   3    5.90    2.60
   4  14   3    6.70    3.40
  -4 -14   3    4.40    2.60
  14  -4   3    3.60    2.70
 -14   4   3   13.10    4.10
  -4 -14   3    2.00    3.10
  14  -4   3    6.50    3.30
 -14   4   3    9.70    4.60
  -5 -14  -3    4.70    4.20
 -14   5  -3    8.30    2.90
   5  14  -3    3.80    3.60
  14  -5  -3   15.60    4.40
 -14   5   3   15.80    4.20
   5  14   3    3.90    3.40
  -5 -14   3    8.50    3.90
 -14   5   3   14.70    5.40
  14  -5   3    8.80    3.60
  14  -5   3    9.90    3.60
   6  14  -3   15.20    4.80
 -14   6  -3   16.50    2.90
  -6 -14  -3   10.90    5.20
  14  -6  -3   10.30    3.90
  14  -6   3   12.20    3.40
   6  14   3   17.70    4.40
 -14   6   3   10.10    3.70
 -14   6   3   17.30    5.60
  14  -6   3   15.10    4.00
  -6 -14   3   10.50    4.20
   7  14  -3    3.80    3.50
  14  -7  -3    5.00    2.90
 -14   7  -3   -0.10    1.70
  -7 -14  -3   -1.10    4.10
   7  14   3    3.00    2.80
  14  -7   3   -3.50    2.00
 -14   7   3   -3.30    2.60
  -7 -14   3   -0.80    3.10
  14  -7   3    3.80    2.30
 -14   7   3   -6.80    3.30
  -8 -14  -3   10.60    4.80
 -14   8  -3   10.00    3.60
  14  -8  -3   10.00    3.50
   8  14  -3   10.70    4.20
   8  14   3   11.20    4.20
 -14   8   3    9.80    3.40
  -8 -14   3   13.70    4.80
 -14   8   3   21.30    5.30
   9  14  -3   10.40    4.30
  -9 -14  -3    4.20    4.30
  14  -9  -3    2.50    3.00
   9  14   3    4.20    3.30
 -14   9   3    5.50    2.90
  -9 -14   3    8.30    4.00
 -10 -14  -3   23.80    5.80
  14 -10  -3   11.20    4.10
  10  14  -3   18.30    5.20
  10  14   3   12.40    3.90
 -14  10   3   17.80    3.60
 -10 -14   3   18.80    5.60
  11  14  -3   -6.20    3.40
 -11 -14  -3    2.30    4.80
  14 -11  -3    0.30    3.20
 -11 -14   3   13.40    5.00
  11  14   3   -1.20    3.10
 -14  11   3    2.60    2.80
  10 -15  -3    2.00    3.20
 -10  15  -3   12.10    3.30
  15  10  -3    2.30    2.70
 -15 -10  -3    2.40    3.50
  15  10   3   -0.10    3.30
 -10  15   3    0.80    3.40
 -10  15   3   10.50    4.00
 -15 -10   3    2.20    4.90
  10 -15   3   -2.20    2.80
 -10  15   3   -0.20    3.70
  15   9  -3    6.00    2.70
 -15  -9  -3    0.10    3.30
  -9  15  -3   -6.30    2.30
   9 -15  -3    3.60    3.60
  -9  15   3    4.00    3.40
  15   9   3   -0.20    2.70
  -9  15   3   -3.50    3.40
  -9  15   3   -2.50    3.20
   9 -15   3   -6.60    2.90
 -15  -9   3    4.10    4.00
 -15  -8  -3    1.50    3.70
   8 -15  -3    0.20    3.40
  -8  15  -3    2.90    3.00
  15   8  -3    6.10    2.80
  15   8   3   -0.30    2.80
  -8  15   3   -0.70    3.20
  -8  15   3   -4.20    3.30
  -8  15   3    1.00    3.90
 -15  -8   3   -3.60    4.10
   8 -15   3   -5.90    2.70
  -7  15  -3   17.80    4.50
  15   7  -3   16.30    4.50
  -7  15  -3   16.50    4.30
 -15  -7  -3   18.30    5.60
 -15  -7  -3   25.10    5.90
  15   7  -3   14.40    3.50
   7 -15  -3   18.10    4.60
 -15  -7  -3   17.80    4.30
   7 -15   3   15.30    4.50
 -15  -7   3   14.40    5.90
  -7  15   3   12.90    4.60
  -7  15   3   16.70    5.20
  15   7   3   12.60    4.20
  -7  15   3   18.80    5.10
  15   6  -3    6.90    2.70
 -15  -6  -3    6.80    3.80
  -6  15  -3   14.10    4.40
 -15  -6  -3    9.40    4.90
  15   6  -3    4.90    3.20
  -6  15  -3    4.70    3.60
 -15  -6  -3    3.30    3.10
   6 -15  -3    5.60    3.80
  -6  15   3    2.00    3.60
   6 -15   3    1.30    3.50
 -15  -6   3   11.30    4.70
  15   6   3   11.80    4.00
  -6  15   3   -2.70    3.20
  -6  15   3    4.50    3.40
 -15  -6   3    2.60    4.80
  -5  15  -3    9.60    4.30
   5 -15  -3    7.80    4.50
  15   5  -3    3.90    2.90
 -15  -5  -3    1.40    2.90
 -15  -5  -3    3.10    4.10
  15   5  -3   12.70    2.90
  -5  15  -3    0.60    3.40
 -15  -5  -3   15.40    5.00
  15   5   3    3.90    3.00
 -15  -5   3   13.80    5.30
  -5  15   3    8.30    4.70
  -5  15   3   11.30    4.60
 -15  -5   3    5.40    5.20
   5 -15   3    5.70    3.70
  -5  15   3   13.40    4.30
  15   4  -3    3.70    2.90
  -4  15  -3    2.70    3.00
   4 -15  -3    8.20    4.40
 -15  -4  -3   -0.60    4.00
  -4  15  -3    4.90    3.90
 -15  -4  -3   -0.50    3.30
 -15  -4   3    9.00    5.00
  -4  15   3    5.40    3.90
  -4  15   3    8.20    4.70
 -15  -4   3    4.70    4.80
  -4  15   3    6.20    4.20
  15   4   3    3.30    3.00
   4 -15   3   -0.10    3.10
 -15  -3  -3    4.80    3.40
  -3  15  -3    2.30    2.90
   3 -15  -3   -3.20    3.50
  15   3  -3    2.30    3.20
  -3  15  -3    0.60    4.20
 -15  -3  -3    2.60    3.80
  -3  15   3   -0.20    3.50
  -3  15   3    6.10    3.60
   3 -15   3    0.70    3.10
  15   3   3    0.10    2.80
   3 -15   3   10.00    3.20
  15   3   3    0.80    2.80
 -15  -3   3    2.90    4.30
  -3  15   3   -0.50    3.40
 -15  -3   3   -1.00    4.10
 -15  -2  -3    0.40    3.60
  -2  15  -3   19.70    5.50
   2 -15  -3   11.10    4.50
  15   2  -3    4.50    3.50
  -2  15  -3    7.00    3.90
 -15  -2  -3   -0.80    3.00
  -2  15   3    6.80    3.90
   2 -15   3    6.90    3.20
  -2  15   3    8.30    3.60
 -15  -2   3   13.10    5.50
  15   2   3    9.50    3.70
  -2  15   3    0.00    3.70
  15   2   3    6.20    3.40
   2 -15   3    7.80    3.50
 -15  -2   3   15.20    5.10
 -15  -1  -3   -1.30    3.40
   1 -15  -3    1.20    3.70
  -1  15  -3    3.00    3.00
  15   1  -3    4.70    3.50
  -1  15  -3    1.70    4.10
   1 -15   3    1.80    2.50
  15   1   3   -3.30    2.40
  15   1   3   -0.40    2.80
 -15  -1   3    4.90    4.10
  -1  15   3    2.20    3.50
   1 -15   3    5.70    3.50
  -1  15   3   -1.10    2.50
  -1  15   3    1.90    3.90
 -15  -1   3   -0.40    4.60
   0  15  -3   -0.80    3.90
  15   0  -3    2.10    2.80
   0 -15  -3    5.70    3.70
 -15   0  -3    0.90    3.30
   0  15  -3   -3.50    2.70
   0  15   3    1.10    4.00
   0  15   3   -2.70    2.70
   0 -15   3   -1.70    2.80
   0 -15   3   -7.20    2.70
  15   0   3   -3.10    2.50
  15   0   3   -4.90    2.10
   0  15   3   -4.00    2.50
 -15   0   3   -0.70    3.40
 -15   0   3    0.10    4.10
   1  15  -3   -2.10    3.60
  15  -1  -3   -5.40    2.30
 -15   1  -3    1.60    2.90
  -1 -15  -3   -5.60    3.20
   1  15  -3   -3.30    3.00
   1  15   3    3.70    3.60
   1  15   3    2.30    2.40
  15  -1   3    2.50    2.90
  15  -1   3    2.70    2.30
  -1 -15   3    2.10    2.90
  -1 -15   3    0.00    2.90
   1  15   3   -6.20    2.10
 -15   1   3   -0.10    3.60
 -15   1   3   -2.00    3.40
  15  -2  -3    0.80    3.50
 -15   2  -3    6.20    3.60
   2  15  -3    1.30    3.70
   2  15  -3    3.90    4.40
[truncated: 863,035 more chars]
